# Supplementary material for: O2-dependent incapacitation of the Salmonella pathogenicity island 1 repressor HilE
Source: Front Cell Infect Microbiol. 2025 Feb 18;15:1434254. doi: 10.3389/fcimb.2025.1434254 (PMC11876186; doi:10.3389/fcimb.2025.1434254)
Supplement: Supplementary Table 1 — Oligonucleotides used in this study. [file Table1.xlsx]

## Sheet: Oligonucleotides
Oligonucleotide	Sequence (5’ --> 3’)
3xFlag-Gbs-for	GACTACAAAGACCATGACGG
3xFlag-pWSK29-Gbs-rev	GCTATGACCATGATTACGCCAAGCGCGCAATTACTTGTCATCGTCATCCTTGTAATCG
gyrB_qPCR_new-fw	ACGCTCTGTCGCAAAAACTG
gyrB_qPCR_new-rv	ACCATCGTGCCGGTTTTATC
HilA-RT-for	CGCTGGCAGAATGCTACCTC
HilA-RT-rev	AGCCCCAGTAATCCTAAAGCTTG
HilC-RT-for	CTCACCTCTTCAGCGGCCAGT
HilC-RT-rev	CACCCGCAAATGGTCACAGGCT
HilD-RT-for	CTATACGCCTGACTTTCCTG
HilD-RT-rev	GTAAACGCGCTCCTTTAACG
HilE-3xFlag-Gbs-rev	CTTTATAATCACCGTCATGGTCTTTGTAGTCTCGCCACAGCGCCTGTCGGTG
HilE-RT-for	GACGGTATTGAAGGCGAAAG
HilE-RT-rev	CTCATAGAGGCCTGGTGTAG
IacP-3xFlag-for	TATATGCCGTGTTGTTAAAAAAAGTCTTGAGTCCAGGGTGGACTACAAAGACCATGACGG
IacP-3xFlag-rev	TAATCTTATTCAATTGTTGTCAAGCGAGAGAAAAATACTACTTGTCATCGTCATCCTTGT
IacP-C-scarless-for	TATATGCCGTGTTGTTAAAAAAAGTCTTGAGTCCAGGGTGAGGGTTTTCCCAGTCACGAC
IacP-C-scarless-rev	TAATCTTATTCAATTGTTGTCAAGCGAGAGAAAAATACTATGCTTCCGGCTCGTATGTTG
IacP-RT-for	CTACACCCTGGACTCAAGAC
IacP-RT-rev	GAGGATCTTTACGCTGACTC
LVA-pL-Gbs-rev	GACCACCGCGCTACTGCCGCCAGGCAAATTTTATTACGCAACCAGCGCGTAG
PhilC-pL-Gbs-for	CCACGATGCGTCCGGCGTAGAGGATCCACACATTTATATGAGGCTTTAAACGG
PhilC-RBS179k-sfgfp-Gbs-for	TAAAAAGAGGGAAAGAGGAGGTCGAAATATGCGCAAAGGCGAAGAACTG
PhilC-RBS179k-sfgfp-Gbs-rev	ATTTCGACCTCCTCTTTCCCTCTTTTTAATCCTGTGTGCTATAAGGAACTC
PhilD-pL-Gbs-for	CCACGATGCGTCCGGCGTAGAGGATCCACAAAACCTGACGAGCCCACAAC
PhilD-RBS46k-sfgfp-Gbs-for	TCACTATCTCGTTTCAAATAAGGAGGTTCAAATGCGCAAAGGCGAAGAACTG
PhilD-RBS46k-sfgfp-Gbs-rev	TTGAACCTCCTTATTTGAAACGAGATAGTGAGCAGGACGCTGATGACTATTAC
pMW82-Gbs-for	AATTTGCCTGGCGGCAGTAG
pMW82-Gbs-rev	TGTGGATCCTCTACGCCGGACG
PtetA-HilE-Gbs-for	CCACTCCCTATCAGTGATAGAGAAAGATATCATGGCTGGAAAATGGAACGTTCTTTC
pWSK29-Gbs-for	TAATTGCGCGCTTGGCGTAATC
pWSK29-Gbs-rev	ACCCAATTCGCCCTATAGTG
pWSK29-P1074-Gbs-for	GTAATACGACTCACTATAGGGCGAATTGGGTGCAGCAGGAAGGGACTCAAC
pWSK29-PhilE-Gbs-for	GTAATACGACTCACTATAGGGCGAATTGGGTTTCGGCGGCTACTTAAAGAGG
RBS-PtetA-Gbs-rev	GATATCTTTCTCTATCACTGATAGG
SipA-RT-for	TCTCCGTTTGATGCGTAGTC
SipA-RT-rev	ACAATAGCCGAAGCCATGTC
SptP-RT-for	GGCTAATGCCACAGGCTTAC
SptP-RT-rev	CCAATGCCACAGACGATGAG
