# Supplementary material for: O2-dependent incapacitation of the Salmonella pathogenicity island 1 repressor HilE
Source: Front Cell Infect Microbiol. 2025 Feb 18;15:1434254. doi: 10.3389/fcimb.2025.1434254 (PMC11876186; doi:10.3389/fcimb.2025.1434254)
Supplement: Supplementary Data Sheet 1 — RNA-seq data. [file DataSheet1.xlsx]

## Sheet: WT_norm_hyp
Transcription Start	Translation Start	Translation Stop	Transcription Stop	Strand	Name	Synonym	Product	Raw Counts WT_norm Replicate 1	Raw Counts WT_norm Replicate 2	Raw Counts WT_norm Replicate 3	Normalized Counts WT_norm Replicate 1	Normalized Counts WT_norm Replicate 2	Normalized Counts WT_norm Replicate 3	RPKM WT_norm	Expression WT_norm	Raw Counts WT_hyp Replicate 1	Raw Counts WT_hyp Replicate 2	Raw Counts WT_hyp Replicate 3	Normalized Counts WT_hyp Replicate 1	Normalized Counts WT_hyp Replicate 2	Normalized Counts WT_hyp Replicate 3	RPKM WT_hyp	Expression WT_hyp	pValue WT_norm vs WT_hyp	qValue WT_norm vs WT_hyp
	190	255		+	thrL	STM14_0001	thr operon leader peptide	108	129	121	9563	11301	10646	131	159	78	85	89	6543	7097	7495	92	106	1.12249e-30	1.73605e-29
	337	2799		+	thrA	STM14_0002	bifunctional aspartokinase I/homeserine dehydrogenase I	1038	1071	1043	91556	93698	91341	30	37	797	834	774	66483	69654	64988	23	27	1	1
	2801	3730		+	thrB	STM14_0003	homoserine kinase	1227	1204	1272	108229	105301	111419	96	116	1059	1047	1041	88268	87396	87374	81	94	1	1
	3734	5020		+	thrC	STM14_0004	threonine synthase	1845	1784	1816	162761	156007	159014	102	123	1642	1632	1644	136868	136245	137883	92	106	1	1
	5887	5114		-	yaaA	STM14_0005	hypothetical protein	1771	1753	1740	156216	153261	152377	164	198	1642	1668	1729	136874	139213	145055	157	181	1	1
	7396	5966		-	yaaJ	STM14_0006	putative alanine/glycine transport protein	535	516	526	47263	45162	46139	26	32	464	466	487	38742	38957	40911	23	27	1	1
	7665	8618		+	talB	STM14_0007	transaldolase B	22036	22013	22102	1943575	1924531	1935156	1673	2027	20536	20632	20588	1711129	1721912	1726533	1561	1802	1	1
	8729	9319		+	mogA	STM14_0008	molybdenum cofactor biosynthesis protein	1147	1051	1061	101200	91898	92955	133	161	932	946	894	77669	78989	75043	113	130	1	1
	9942	9376		-	yaaH	STM14_0009	hypothetical protein	72	87	82	6434	7633	7250	10	12	63	70	61	5270	5865	5184	8	9	1.74525e-13	1
	10805	10092		-	htgA	STM14_0010	hypothetical protein	15	11	15	1378	1001	1381	1	1	14	17	15	1210	1444	1312	1	1	0.536442	1
	11245	10841		-	yaaI	STM14_0011	hypothetical protein	12	10	8	1070	924	721	1	2	21	21	21	1823	1765	1816	3	4	2.115e-20	1
	11257	11424		+	STM14_0012	STM14_0012	hypothetical protein	1	0	0	117	55	0	0	0	1	3	5	146	322	472	1	1	4.07884e-43	1
	11593	13509		+	dnaK	STM14_0013	molecular chaperone DnaK	35861	35738	35653	3162812	3124388	3121634	1350	1636	35627	35583	35747	2968518	2969744	2997683	1345	1553	1	1
13507			13591	+	tpke11	-	sRNA	793	832	813	69991	72818	71239	692	839	802	812	788	66846	67848	66108	682	787	1	1
	13595	14734		+	dnaJ	STM14_0014	chaperone protein DnaJ	3720	3738	3744	328160	326858	327863	237	287	4592	4514	4598	382676	376792	385588	290	334	1	1
14720			14783	+	STnc890	-	sRNA	163	152	142	14411	13367	12519	173	209	135	138	130	11284	11520	10934	152	175	6.32496e-09	6.37748e-08
	14845	14958		+	STM14_0015	STM14_0015	hypothetical protein	0	0	0	0	0	0	0	0	2	0	2	188	59	189	1	1	1	1
	15014	15961		+	STM14_0016	STM14_0016	putative transcriptional regulator	63	63	63	5574	5511	5556	4	5	76	66	62	6398	5526	5263	5	6	0.739252	1
	16088	16432		+	STM14_0017	STM14_0017	putative bacteriophage protein	2	2	2	248	246	248	0	0	2	2	2	170	236	178	0	0	0.111037	1
16493			16445	-	STnc3200	-	sRNA	0	0	0	0	3	0	0	0	0	1	0	26	117	19	0	1	1	1
	17026	16493		-	STM14_0018	STM14_0018	hypothetical protein	3	6	7	312	597	670	0	0	8	11	9	737	928	772	1	1	1.20871e-05	1
17025			17111	+	STnc3210	SLasRNA0004	sRNA	0	0	0	0	0	0	0	0	0	0	0	4	0	64	0	0	1	1
	17486	17043		-	STM14_0019	STM14_0019	hypothetical protein	8	9	10	727	871	879	1	1	12	12	11	1019	1006	946	1	2	0.0432195	1
	17741	17613		-	STM14_0020	STM14_0020	hypothetical protein	0	0	0	0	0	0	0	0	0	0	0	0	0	0	0	0	1	1
	17665	17787		+	STM14_0021	STM14_0021	hypothetical protein	0	0	1	0	61	124	0	0	0	0	0	0	0	0	0	0	1	1
	17867	19966		+	STM14_0022	STM14_0022	putative exochitinase	163	158	161	14410	13839	14165	5	6	195	193	203	16329	16165	17048	6	7	2.49579e-07	1
	20058	23054		+	STM14_0023	STM14_0023	putative hydroxymethyltransferase	148	158	142	13073	13893	12465	3	4	137	125	150	11441	10495	12636	3	3	1.25687e-05	1
	23091	23240		+	STM14_0024	STM14_0024	hypothetical protein	0	0	0	0	0	0	0	0	0	0	0	0	0	0	0	0	1	1
	23335	24039		+	STM14_0025	STM14_0025	putative cytoplasmic protein	41	38	47	3625	3388	4171	4	5	46	40	34	3859	3352	2888	4	4	0.00927576	1
	24198	24094		-	STM14_0026	STM14_0026	hypothetical protein	0	0	0	66	0	0	0	0	0	0	0	0	0	0	0	0	1	1
	24316	24426		+	STM14_0027	STM14_0027	hypothetical protein	1	0	0	89	15	18	0	0	1	1	0	102	147	59	0	0	3.40992e-05	1
	24469	25011		+	bcfA	STM14_0028	fimbrial subunit	36	40	38	3186	3558	3329	5	6	50	44	40	4193	3740	3425	6	6	0.136988	1
	24971	25798		+	bcfB	STM14_0029	fimbrial chaparone	7	16	12	696	1465	1078	1	1	12	13	12	1005	1151	1079	1	1	0.994657	1
	25803	28424		+	bcfC	STM14_0030	fimbrial usher	71	61	61	6331	5365	5354	1	2	65	64	63	5492	5388	5293	1	2	0.0250533	1
	28425	29432		+	bcfD	STM14_0031	fimbrial subunit	37	38	50	3349	3380	4409	3	3	36	33	29	3058	2756	2435	2	2	1.63075e-09	1
	29433	29978		+	bcfE	STM14_0032	fimbrial subunit	27	24	18	2425	2111	1633	3	3	22	23	27	1903	1927	2281	3	3	0.577936	1
	29994	30512		+	bcfF	STM14_0033	fimbrial subunit	19	26	22	1721	2309	1948	3	3	22	26	25	1844	2197	2105	3	3	0.996363	1
	30478	31209		+	bcfG	STM14_0034	fimbrial chaparone	21	21	21	1854	1866	1878	2	2	24	27	15	2021	2320	1333	2	2	0.840267	1
	31274	32119		+	bcfH	STM14_0035	putative thiol-disulfide isomerase	58	53	60	5177	4718	5293	4	5	74	85	79	6165	7144	6649	6	7	2.36731e-08	1
	32116	32445		+	STM14_0036	STM14_0036	hypothetical protein	15	17	20	1405	1517	1766	3	4	39	29	33	3262	2501	2830	7	8	5.36815e-21	1
	32994	32545		-	STM14_0037	STM14_0037	putative transcriptional regulator	2	2	1	187	247	124	0	0	0	0	0	0	0	59	0	0	4.42673e-68	1
	33364	34368		+	STM14_0038	STM14_0038	putative transcriptional regulator	9	13	12	858	1212	1109	0	1	20	23	25	1734	1990	2102	1	1	4.86398e-17	1
	34816	34376		-	STM14_0039	STM14_0039	putative transcriptional regulator	5	8	4	503	734	430	1	1	13	12	12	1109	1045	1055	2	2	3.11016e-13	1
	34828	34974		+	STM14_0040	STM14_0040	hypothetical protein	0	0	0	0	0	0	0	0	0	0	0	0	0	0	0	0	1	1
	35339	37057		+	STM14_0041	STM14_0041	putative arylsulfatase	61	70	51	5422	6204	4543	2	3	79	86	82	6658	7177	6893	3	4	1.90525e-07	1
	38674	37103		-	STM14_0042	STM14_0042	putative 5'-nucleotidase	171	157	171	15104	13764	15044	7	9	218	202	194	18178	16888	16283	9	10	1.31399e-07	1
	39534	38773		-	STM14_0043	STM14_0043	putative outer membrane/exported protein	7	7	6	657	616	554	0	0	2	4	2	232	354	237	0	0	1.16062e-13	1
	40131	41624		+	STM14_0044	STM14_0044	putative arylsulfatase	401	399	412	35418	34964	36099	19	23	390	365	408	32568	30531	34289	18	21	8.30094e-09	1
41629			41708	+	STnc1010	STnc900	sRNA	15	15	13	1368	1372	1184	13	16	19	11	10	1662	978	883	12	14	0.169254	1
	41723	42913		+	STM14_0045	STM14_0045	putative arylsulfatase regulator	81	89	90	7203	7795	7898	5	6	75	82	79	6328	6859	6664	4	5	4.22258e-05	1
	42932	44185		+	STM14_0046	STM14_0046	putative cytoplasmic protein	43	46	45	3878	4102	4011	2	3	47	47	51	3977	3939	4318	2	3	0.678407	1
	44312	46027		+	STM14_0047	STM14_0047	putative arylsulfatase	142	133	121	12528	11655	10680	5	6	170	174	181	14186	14571	15248	7	8	2.13537e-13	1
	46190	47356		+	nhaA	STM14_0048	pH-dependent sodium/proton antiporter	5080	5156	5122	448118	450811	448520	317	384	2771	2855	2835	230907	238280	237794	174	201	1	1
	47418	48317		+	nhaR	STM14_0049	transcriptional activator NhaR	4161	4108	4183	366994	359213	366266	333	404	2255	2272	2206	187968	189662	185055	180	208	1	1
	50411	48372		-	STM14_0050	STM14_0050	putative glycosyl hydrolase	258	284	264	22757	24859	23125	9	11	458	424	446	38207	35390	37447	15	18	0	1
	51824	50451		-	STM14_0051	STM14_0051	putative sodium galactoside symporter	49	41	51	4380	3603	4478	2	3	75	75	76	6305	6330	6380	3	4	1.07362e-17	1
	52543	52280		-	rpsT	STM14_0052	30S ribosomal protein S20	6506	6487	6519	573868	567125	570813	1783	2161	4448	4435	4477	370627	370200	375441	1220	1409	1	1
	52649	52864		+	yaaY	STM14_0053	putative cytoplasmic protein	17	21	20	1566	1886	1820	6	8	20	15	14	1683	1331	1217	5	6	0.00114033	1
	52872	53810		+	ribF	STM14_0054	bifunctional riboflavin kinase/FMN adenylyltransferase	1613	1643	1593	142320	143647	139506	124	151	1659	1627	1676	138267	135796	140560	127	147	1	1
	53855	56689		+	ileS	STM14_0055	isoleucyl-tRNA synthetase	13100	13079	13072	1155457	1143417	1144603	334	404	11893	11925	12055	991016	995318	1010932	305	352	1	1
	56689	57189		+	lspA	STM14_0056	lipoprotein signal peptidase	2651	2665	2615	233861	233030	229013	382	463	2221	2269	2205	185127	189444	184913	322	372	1	1
	57203	57334		+	STM14_0057	STM14_0057	hypothetical protein	427	419	436	37667	36637	38194	234	284	366	381	374	30574	31847	31378	205	236	0	0
	57344	57793		+	slpA	STM14_0058	FKBP-type peptidyl-prolyl cis-trans isomerase	1483	1478	1501	130814	129240	131460	239	290	1541	1485	1504	128470	124015	126123	242	280	1	1
	57796	58746		+	ispH	STM14_0059	4-hydroxy-3-methylbut-2-enyl diphosphate reductase	1628	1628	1689	143640	142335	147919	125	152	1873	1815	1836	156095	151480	154004	140	161	1	1
	58946	60148		+	STM14_0060	STM14_0060	putative nitrite reductase	430	422	406	37995	36913	35560	25	30	407	415	405	33921	34640	34004	24	28	2.15976e-07	2.06808e-06
	60164	61084		+	rihC	STM14_0061	ribonucleoside hydrolase RihC	2438	2423	2474	215030	211881	216643	192	232	2267	2261	2187	188900	188740	183456	175	203	1	1
	61792	61106		-	STM14_0062	STM14_0062	putative transcriptional regulator	155	147	153	13725	12873	13461	16	19	200	194	200	16709	16253	16798	20	24	9.37243e-13	1
	63413	61794		-	STM14_0063	STM14_0063	putative transcriptional regulator	118	132	122	10479	11570	10727	5	6	145	151	159	12114	12671	13358	6	7	7.24985e-06	1
61807			62034	+	STnc3220	SLasRNA0021	sRNA	25	22	21	2274	2003	1871	7	8	12	13	15	1021	1096	1292	4	4	1.15957e-17	1
	64849	63548		-	STM14_0064	STM14_0064	putative oxalacetate decarboxylase subunit beta	33	37	32	2985	3268	2839	1	2	28	28	35	2398	2413	3013	1	2	0.00193009	1
	66637	64862		-	STM14_0065	STM14_0065	pyruvate carboxylase subunit B	36	39	40	3241	3441	3547	1	1	45	33	40	3811	2759	3420	1	1	0.264487	1
	66893	66654		-	STM14_0066	STM14_0066	oxaloacetate decarboxylase subunit gamma	0	0	0	34	82	54	0	0	1	2	2	141	177	237	0	0	9.12246e-13	1
67051			66912	-	STnc4160	-	sRNA	1	2	1	140	185	133	0	1	1	2	1	86	234	147	0	1	1	1
66916			67048	+	STnc3090	SLncRNA0024	sRNA	3	2	2	297	194	212	1	1	0	0	1	69	70	101	0	0	1.5443e-13	1
	68392	67052		-	STM14_0067	STM14_0067	putative citrate-sodium symporter	11	17	12	1035	1539	1099	0	0	13	15	13	1147	1327	1127	0	0	0.797609	1
	68671	68513		-	STM14_0068	STM14_0068	hypothetical protein	0	0	0	0	0	0	0	0	0	0	0	0	0	0	0	0	1	1
	68637	69680		+	citC2	STM14_0069	putative citrate lyase synthetase	24	26	24	2149	2334	2176	1	2	41	39	34	3443	3260	2914	2	3	2.4877e-08	1
	69710	70003		+	citD2	STM14_0070	citrate lyase subunit gamma	9	7	13	845	656	1152	2	3	9	10	8	752	858	753	2	2	0.231956	1
	70000	70869		+	citE2	STM14_0071	putative citrate lyase beta chain	46	51	55	4090	4484	4855	4	5	59	64	69	4940	5369	5805	5	6	0.00318595	1
	70880	72400		+	citF2	STM14_0072	putative citrate lyase alpha chain/citrate-ACP transferase	103	100	85	9102	8828	7523	4	5	98	102	95	8240	8579	7980	4	5	0.513829	1
	72400	72951		+	citX2	STM14_0073	putative cytoplasmic protein	24	27	32	2117	2400	2875	3	4	25	28	29	2106	2409	2441	3	4	0.146675	1
	72929	73837		+	citG2	STM14_0074	triphosphoribosyl-dephospho-CoA synthase	45	56	49	4001	4958	4319	4	4	53	43	44	4457	3617	3708	3	4	0.00141415	1
	74017	74838		+	dapB	STM14_0075	dihydrodipicolinate reductase	964	979	940	85028	85633	82338	84	102	783	757	776	65305	63246	65081	68	78	1	1
74844			74921	+	dapZ	Stnc820 Stnc1020	sRNA	25	26	28	2245	2333	2511	25	30	17	15	15	1470	1333	1298	15	17	1.91275e-17	2.42041e-16
75012			74891	-	STnc3230	-	sRNA	2	0	0	187	0	0	0	0	3	4	5	295	409	470	2	3	1.19808e-61	1
	75239	74964		-	STM14_0076	STM14_0076	hypothetical protein	0	0	0	83	0	0	0	0	1	1	1	84	113	150	0	0	1.08998e-14	1
	75881	77029		+	carA	STM14_0077	carbamoyl phosphate synthase small subunit	891	904	902	78658	79051	79060	56	68	1158	1192	1230	96492	99529	103176	75	86	1	1
	77048	80275		+	carB	STM14_0078	carbamoyl phosphate synthase large subunit	3115	3077	3028	274758	269082	265145	68	83	3004	2892	2917	250341	241438	244649	65	76	1	1
	80354	80542		+	STM14_0079	STM14_0079	hypothetical protein	70	70	68	6185	6196	5980	26	32	59	61	53	4932	5152	4449	22	25	3.69582e-10	3.8701e-09
	80499	80957		+	tnpA_1	STM14_0080	transposase	187	166	155	16520	14518	13631	26	32	198	184	192	16498	15418	16118	30	34	0.0158459	0.120416
	81260	81655		+	caiF	STM14_0081	DNA-binding transcriptional activator CaiF	525	565	550	46327	49454	48197	100	121	805	825	827	67086	68879	69431	149	172	1	1
	82328	81732		-	caiE	STM14_0082	carnitine operon protein CaiE	77	98	79	6805	8580	6919	10	12	78	89	93	6506	7469	7827	10	12	0.42424	1
	83222	82437		-	caiD	STM14_0083	carnitinyl-CoA dehydratase	321	312	290	28373	27352	25450	28	34	275	274	269	22923	22906	22558	25	29	1.8328e-14	2.13465e-13
	84829	83276		-	caiC	STM14_0084	putative crotonobetaine/carnitine-CoA ligase	279	272	257	24691	23783	22538	12	15	247	233	253	20629	19451	21240	11	13	1.07744e-09	1
	86109	84892		-	caiB	STM14_0085	crotonobetainyl-CoA:carnitine CoA-transferase	247	243	252	21802	21277	22097	14	17	296	287	278	24730	23983	23314	17	19	0.000676712	1
	86246	86109		-	STM14_0086	STM14_0086	hypothetical protein	53	49	56	4750	4354	4968	28	33	38	35	41	3175	2951	3516	20	23	2.1464e-16	2.59524e-15
	87363	86221		-	caiA	STM14_0087	crotonobetainyl-CoA dehydrogenase	263	267	251	23233	23351	22001	16	20	220	221	206	18356	18447	17320	13	15	3.86061e-20	1
	88915	87398		-	caiT	STM14_0088	L-carnitine/gamma-butyrobetaine antiporter	20	23	22	1790	2067	1927	1	1	21	20	21	1822	1683	1835	1	1	0.123307	1
	89119	89328		+	STM14_0089	STM14_0089	conserved hypothetical protein	0	0	0	0	0	0	0	0	0	0	0	0	0	0	0	0	1	1
	89396	90166		+	fixA	STM14_0090	putative electron transfer flavoprotein FixA	112	103	97	9908	9073	8509	9	11	118	123	117	9880	10307	9821	11	12	0.0146664	1
	90182	91123		+	fixB	STM14_0091	putative electron transfer flavoprotein FixB	69	62	89	6117	5493	7844	5	6	113	104	119	9472	8720	10058	8	9	1.2439e-21	1
	91173	92459		+	fixC	STM14_0092	putative oxidoreductase FixC	90	85	80	8020	7483	7006	4	5	128	121	120	10738	10140	10138	6	8	1.46806e-18	1
	92456	92743		+	fixX	STM14_0093	putative ferredoxin	21	18	21	1865	1599	1898	5	6	17	15	19	1431	1313	1625	4	5	0.00199591	1
	92890	94230		+	yaaU	STM14_0094	putative transport protein	100	97	88	8884	8562	7755	5	6	91	101	110	7618	8474	9245	5	6	0.85232	1
	94319	94549		+	STM14_0095	STM14_0095	putative outer membrane lipoprotein	16	13	17	1463	1199	1539	5	6	36	38	37	3011	3231	3162	11	13	1.98826e-40	1
	94843	95259		+	STM14_0096	STM14_0096	putative secreted protein	151	164	167	13367	14410	14642	27	33	198	186	202	16578	15524	16963	33	39	1.41302e-06	1.31337e-05
	95379	95263		-	STM14_0097	STM14_0097	hypothetical protein	1	0	0	172	72	82	0	0	3	2	3	322	185	312	2	2	1.10679e-10	1
95450			95362	-	STnc470	STnc910	sRNA	22	20	24	1985	1806	2104	18	22	29	35	32	2423	2996	2733	26	30	4.12903e-06	3.7703e-05
	95773	95483		-	STM14_0098	STM14_0098	putative secreted protein	84	68	72	7428	6018	6355	18	22	92	100	102	7709	8351	8576	24	28	1.2003e-07	1.16697e-06
95811			95897	+	STnc4170	-	sRNA	0	0	1	62	0	124	0	0	0	0	0	33	51	0	0	0	0.00279711	1
	95983	96177		+	STM14_0099	STM14_0099	putative inner membrane protein	2	1	0	203	106	79	0	0	1	1	1	89	97	89	0	0	0.045003	1
	96671	98560		+	STM14_0100	STM14_0100	putative sulfatase	123	124	109	10895	10873	9617	4	5	151	161	155	12592	13508	13003	5	6	3.19786e-11	1
	98802	98644		-	STM14_0101	STM14_0101	hypothetical protein	3	2	2	351	224	231	1	1	1	1	1	118	118	118	0	0	5.89018e-09	1
	98738	99019		+	STM14_0102	STM14_0102	hypothetical protein	4	8	4	377	756	412	1	1	11	13	8	952	1086	709	2	3	1.49802e-09	1
	98967	99497		+	yabF	STM14_0103	glutathione-regulated potassium-efflux system ancillary protein KefF	37	29	41	3271	2537	3622	4	5	65	58	58	5432	4888	4871	8	9	2.0285e-18	1
	99490	101352		+	kefC	STM14_0104	glutathione-regulated potassium-efflux system protein KefC	209	184	197	18447	16105	17311	7	9	256	269	254	21370	22515	21316	10	11	2.1794e-16	1
	101474	101349		-	STM14_0105	STM14_0105	hypothetical protein	1	0	0	167	0	32	0	0	1	2	2	129	229	199	1	1	2.53757e-09	1
	101551	102030		+	folA	STM14_0106	dihydrofolate reductase	172	179	201	15171	15674	17632	27	33	248	266	265	20745	22235	22225	39	45	1.16527e-26	1.70956e-25
102192			102031	-	STnc3240	-	sRNA	154	138	147	13592	12065	12885	65	79	133	152	145	11084	12738	12221	64	74	0.0179148	0.134881
	102984	102136		-	apaH	STM14_0107	diadenosine tetraphosphatase	1378	1363	1323	121609	119186	115914	115	140	1416	1417	1464	118065	118266	122822	122	141	1	1
	103372	102995		-	apaG	STM14_0108	ApaG	877	861	836	77396	75357	73265	164	199	980	941	957	81684	78615	80322	183	212	1	1
	104196	103375		-	ksgA	STM14_0109	dimethyladenosine transferase	2103	2087	2129	185556	182489	186465	185	224	2308	2370	2394	192378	197855	200784	207	239	1	1
	105182	104193		-	pdxA_1	STM14_0110	4-hydroxythreonine-4-phosphate dehydrogenase	2320	2200	2269	204662	192379	198676	165	200	2211	2193	2243	184246	183033	188100	161	186	1	1
	106468	105182		-	surA	STM14_0111	peptidyl-prolyl cis-trans isomerase SurA	4447	4471	4475	392257	390921	391842	251	304	4077	4050	4137	339728	338013	346983	229	265	1	1
	108882	106522		-	imp	STM14_0112	organic solvent tolerance protein	6365	6373	6390	561437	557196	559487	195	236	6774	6914	6837	564441	577061	573361	209	242	1	1
	109053	108892		-	STM14_0113	STM14_0113	hypothetical protein	9	11	11	848	978	964	4	5	14	13	14	1198	1086	1205	6	7	0.00970727	1
	109136	109948		+	djlA	STM14_0114	DNA-J like membrane chaperone protein	582	584	599	51359	51084	52463	52	63	572	551	568	47713	46057	47640	50	57	1	1
110031			109952	-	STnc4180	SLasRNA0041	sRNA	24	22	27	2141	1957	2396	22	27	19	15	17	1614	1308	1427	15	18	8.52725e-10	8.75271e-09
	110702	110043		-	rluA	STM14_0115	23S rRNA/tRNA pseudouridine synthase A	506	512	508	44637	44792	44479	55	67	270	295	281	22516	24668	23618	30	35	0	0
	113620	110714		-	hepA	STM14_0116	ATP-dependent helicase HepA	1584	1648	1635	139703	144098	143156	40	48	1410	1348	1349	117505	112519	113174	34	39	1	1
	116145	113794		-	polB	STM14_0117	DNA polymerase II	322	316	326	28482	27674	28592	9	12	308	312	332	25719	26077	27912	9	11	0.000350012	1
	116941	116189		-	STM14_0118	STM14_0118	putative secreted protein	40	38	42	3535	3323	3729	3	4	49	49	59	4147	4157	4953	5	5	0.000358929	1
	117528	117947		+	STM14_0119	STM14_0119	putative cytoplasmic protein	3	5	7	309	479	649	0	1	8	4	5	719	379	494	1	1	0.348126	1
	118648	117953		-	araD	STM14_0120	L-ribulose-5-phosphate 4-epimerase	25	29	34	2277	2602	3043	3	3	42	35	37	3512	2975	3146	3	4	0.00661796	1
	120291	118789		-	araA	STM14_0121	L-arabinose isomerase	73	77	74	6514	6808	6552	3	4	73	71	79	6138	5990	6693	3	4	0.0296539	1
	122011	120302		-	araB	STM14_0122	ribulokinase	45	46	51	4047	4032	4488	2	2	48	53	46	4074	4426	3901	2	2	0.276868	1
	122352	123197		+	araC	STM14_0123	DNA-binding transcriptional regulator AraC	1496	1475	1549	131977	129025	135687	129	156	1869	1865	1839	155805	155700	154261	158	183	1	1
	123316	124083		+	yabI	STM14_0124	hypothetical protein	485	481	486	42823	42105	42629	45	55	592	573	557	49334	47842	46731	54	62	1	1
	124829	124122		-	thiQ	STM14_0125	thiamine transporter ATP-binding subunit	214	189	200	18942	16586	17566	20	24	185	172	161	15464	14402	13540	17	20	2.08598e-12	1
	126423	124813		-	thiP	STM14_0126	thiamine transporter membrane protein	301	326	309	26624	28558	27088	14	17	337	348	338	28156	29056	28416	15	17	0.505896	1
	127382	126399		-	tbpA	STM14_0127	thiamine transporter substrate binding subunit	466	448	443	41174	39170	38809	33	40	652	652	671	54360	54427	56298	48	55	1	1
127511			127422	-	sroA	tpe79	sRNA	9	8	7	868	712	667	6	8	4	3	4	374	310	416	3	4	1.91685e-12	1
	127546	127427		-	STM14_0128	STM14_0128	putative lipoprotein	18	15	15	1603	1361	1372	9	12	12	13	11	1035	1144	930	7	8	2.78083e-05	1
	129218	127560		-	yabN	STM14_0129	transcriptional regulator SgrR	303	326	311	26745	28501	27241	13	16	288	277	266	24017	23143	22353	12	13	9.76444e-15	1
	129492	129166		-	STM14_0130	STM14_0130	hypothetical protein	0	0	1	62	0	124	0	0	2	1	1	180	146	161	0	0	1.80496e-07	1
129286			129517	+	sgrS	ryaA	sRNA	1248	1242	1196	110145	108622	104721	383	464	559	561	537	46640	46881	45034	172	199	1	1
	130374	129769		-	leuD	STM14_0131	isopropylmalate isomerase small subunit	220	232	213	19479	20345	18707	26	32	138	130	156	11550	10881	13128	16	19	3.46311e-71	7.93734e-70
	131785	130385		-	leuC	STM14_0132	isopropylmalate isomerase large subunit	508	498	499	44838	43616	43758	25	31	342	349	332	28577	29192	27872	17	20	0	0
	132879	131788		-	leuB	STM14_0133	3-isopropylmalate dehydrogenase	383	368	372	33779	32181	32574	24	30	269	286	287	22484	23924	24084	18	21	1.89872e-54	3.76251e-53
	134450	132879		-	leuA	STM14_0134	2-isopropylmalate synthase	141	151	143	12484	13227	12530	6	8	126	111	103	10503	9328	8700	5	6	9.12883e-20	1
	134624	134538		-	leuL	STM14_0135	leu operon leader peptide	9	10	9	828	903	831	8	9	2	4	4	245	375	340	3	3	1.18327e-25	1
	134793	134689		-	STM14_0136	STM14_0136	hypothetical protein	0	0	0	0	52	52	0	0	0	1	0	59	118	59	0	0	0.000533839	1
	135067	135210		+	STM14_0137	STM14_0137	hypothetical protein	0	0	0	51	13	51	0	0	0	0	0	0	0	0	0	0	1	1
	135281	136225		+	leuO	STM14_0138	leucine transcriptional activator	76	70	66	6780	6131	5818	5	6	78	71	68	6556	5933	5720	5	6	0.0886447	1
	136610	138271		+	ilvI	STM14_0139	acetolactate synthase 3 catalytic subunit	759	762	798	66998	66678	69918	33	40	674	690	666	56170	57604	55863	29	34	1	1
	138274	138765		+	ilvH	STM14_0140	acetolactate synthase 3 regulatory subunit	340	351	338	30073	30709	29658	50	61	303	308	308	25265	25767	25847	45	52	1.48779e-15	1.77261e-14
	138877	138755		-	STM14_0141	STM14_0141	hypothetical protein	4	3	3	358	307	331	2	2	4	5	8	388	456	672	3	4	0.000237863	1
138983			138809	-	STnc1500	SLasRNA0046	sRNA	2	1	2	191	149	260	0	1	0	2	2	42	210	218	0	0	0.114538	1
	139049	140053		+	fruR	STM14_0142	DNA-binding transcriptional regulator FruR	4126	4021	4023	363958	351576	352320	292	354	4095	4055	4075	341275	338437	341754	293	338	1	1
	140338	140204		-	STM14_0143	STM14_0143	hypothetical protein	0	0	0	0	0	37	0	0	0	0	0	67	69	69	0	0	1.62661e-19	1
	140496	140633		+	STM14_0144	STM14_0144	hypothetical protein	7	10	6	676	902	565	4	5	8	9	8	709	813	705	4	5	0.675181	1
	140659	141117		+	yabB	STM14_0145	cell division protein MraZ	1922	1918	1872	169552	167731	163967	300	364	1540	1514	1557	128332	126385	130639	242	279	1	1
	141119	142060		+	mraW	STM14_0146	S-adenosyl-methyltransferase MraW	3023	3067	3085	266658	268204	270120	235	284	2898	2857	2951	241533	238465	247486	222	257	1	1
	142057	142422		+	ftsL	STM14_0147	cell division protein FtsL	1138	1136	1125	100399	99375	98535	224	271	924	891	944	76993	74409	79205	181	210	1	1
	142438	144204		+	ftsI	STM14_0148	division specific transpeptidase	2865	2833	2831	252725	247716	247899	116	141	2024	2068	2052	168682	172644	172115	83	96	1	1
	144191	145678		+	murE	STM14_0149	UDP-N-acetylmuramoylalanyl-D-glutamate--2, 6-diaminopimelate ligase	3751	3740	3714	330900	327024	325181	181	220	3332	3521	3378	277643	293889	283311	165	191	1	1
	145675	147033		+	murF	STM14_0150	UDP-N-acetylmuramoyl-tripeptide--D-alanyl-D- alanine ligase	3858	3831	3863	340270	334958	338274	205	248	3138	3178	3104	261476	265280	260320	167	193	1	1
	147027	148109		+	mraY	STM14_0151	phospho-N-acetylmuramoyl-pentapeptide- transferase	1882	1934	1921	166000	169140	168273	127	154	1496	1504	1515	124686	125570	127055	100	116	1	1
	148112	149428		+	murD	STM14_0152	UDP-N-acetylmuramoyl-L-alanyl-D-glutamate synthetase	3644	3644	3626	321405	318601	317513	200	242	3245	3269	3307	270457	272894	277350	179	207	1	1
	149428	150672		+	ftsW	STM14_0153	cell division protein FtsW	1311	1308	1309	115629	114373	114631	76	92	1269	1290	1262	105742	107733	105909	74	85	1	1
	150669	151736		+	murG	STM14_0154	N-acetylglucosaminyl transferase	2552	2584	2529	225151	225929	221468	173	209	2246	2251	2280	187160	187936	191222	153	176	1	1
	151855	153330		+	murC	STM14_0155	UDP-N-acetylmuramate--L-alanine ligase	3574	3612	3508	315246	315836	307212	174	211	3692	3667	3624	307634	306072	303909	179	207	1	1
	153323	154243		+	ddl_2	STM14_0156	D-alanine--D-alanine ligase	4325	4209	4278	381520	367975	374626	335	406	4005	4023	3996	333734	335762	335139	314	363	1	1
	154245	155075		+	ftsQ	STM14_0157	cell division protein FtsQ	1492	1474	1469	131675	128946	128641	128	156	1560	1557	1604	129985	129952	134546	137	158	1	1
	155072	156334		+	ftsA	STM14_0158	cell division protein FtsA	4424	4412	4446	390207	385713	389279	253	307	4162	4094	4081	346855	341698	342226	235	272	1	1
	156395	157546		+	ftsZ	STM14_0159	cell division protein FtsZ	11743	11851	11756	1035697	1036093	1029316	740	897	14558	14751	14740	1213049	1231133	1236129	922	1064	1	1
	157647	158564		+	lpxC	STM14_0160	UDP-3-O-[3-hydroxymyristoyl] N-acetylglucosamine deacetylase	19049	18853	19001	1680122	1648212	1663695	1496	1812	20616	20511	20513	1717807	1711866	1720188	1619	1869	1	1
	158843	159340		+	yacA	STM14_0161	SecA regulator SecM	1029	1037	1031	90804	90678	90272	150	181	830	837	841	69238	69933	70568	121	140	1	1
	159402	162107		+	secA	STM14_0162	preprotein translocase subunit SecA	8727	8596	8542	769740	751514	747914	230	279	6520	6476	6466	543308	540496	542239	173	200	1	1
	162259	162654		+	mutT	STM14_0163	nucleoside triphosphate pyrophosphohydrolase	77	68	75	6849	6015	6648	13	16	119	114	108	9932	9540	9107	20	24	8.78778e-23	1
	162875	162979		+	STM14_0165	STM14_0165	putative transcriptional regulator, LysR family	1	2	3	156	210	282	1	2	1	3	2	152	273	196	1	1	0.740821	1
	163167	162976		-	yacG	STM14_0166	zinc-binding protein	485	490	488	42846	42873	42759	184	223	455	478	459	37970	39928	38517	175	202	1	1
	163920	163177		-	yacF	STM14_0167	hypothetical protein	1340	1326	1323	118212	115975	115876	129	156	1489	1460	1415	124139	121853	118704	141	163	1	1
	164540	163920		-	coaE	STM14_0168	dephospho-CoA kinase	751	765	752	66320	66961	65896	88	106	979	925	940	81609	77250	78870	110	127	1	1
	164766	165809		+	guaC	STM14_0169	guanosine 5'-monophosphate oxidoreductase	9531	9654	9611	840626	844056	841502	665	806	7566	7623	7687	630448	636253	644645	528	610	1	1
	167042	165840		-	hofC	STM14_0170	type IV pilin biogenesis protein	9	11	9	808	1013	873	0	0	7	7	9	664	587	815	0	0	0.0059432	1
	168417	167032		-	hofB	STM14_0171	hypothetical protein	16	18	14	1477	1631	1275	0	1	24	20	22	2048	1734	1869	1	1	0.000850798	1
	168864	168427		-	ppdD	STM14_0172	putative major pilin subunit	1	1	2	124	123	211	0	0	4	5	4	411	470	413	0	0	4.34687e-17	1
	169072	168890		-	STM14_0173	STM14_0173	hypothetical protein	11	8	8	1055	750	712	3	4	10	9	8	852	807	706	3	4	0.536045	1
	169979	169086		-	nadC	STM14_0174	quinolinate phosphoribosyltransferase	664	646	640	58581	56540	56042	52	63	636	620	607	53047	51794	50909	50	58	1	1
	170067	170630		+	ampD	STM14_0175	N-acetyl-anhydromuranmyl-L-alanine amidase	771	774	801	68004	67739	70152	100	121	726	725	686	60496	60567	57587	91	105	1	1
	170627	171481		+	ampE	STM14_0176	regulatory protein AmpE	713	714	723	62907	62455	63376	60	73	685	678	690	57113	56665	57874	57	66	1	1
	172523	171573		-	STM14_0177	STM14_0177	putative cytoplasmic protein	69	75	70	6154	6577	6206	5	6	80	74	78	6694	6199	6563	5	6	0.898248	1
	173929	172523		-	STM14_0178	STM14_0178	Na+/galactoside symporter	27	21	21	2405	1857	1855	1	1	25	27	24	2091	2262	2063	1	1	0.782747	1
	174090	173962		-	STM14_0179	STM14_0179	hypothetical protein	13	9	8	1175	864	764	5	7	7	6	4	645	559	341	3	3	5.26439e-10	1
	175466	174093		-	aroP	STM14_0180	aromatic amino acid transporter	432	423	415	38102	37065	36402	22	27	357	365	370	29789	30531	31034	19	22	0	0
	175672	175794		+	STM14_0181	STM14_0181	hypothetical protein	0	0	0	2	0	0	0	0	0	0	0	0	22	0	0	0	1	1
	176029	176793		+	pdhR	STM14_0182	transcriptional regulator PdhR	1305	1313	1251	115174	114825	109541	122	147	871	830	844	72573	69329	70821	80	92	1	1
176951			176795	-	tp2	-	sRNA	2	0	1	205	58	160	0	0	0	0	0	0	3	37	0	0	1.12156e-64	1
	176953	179616		+	aceE	STM14_0183	pyruvate dehydrogenase subunit E1	26415	26215	26347	2329754	2291858	2306884	715	866	20789	20535	20552	1732224	1713870	1723478	560	646	1	1
	179631	181520		+	aceF	STM14_0184	dihydrolipoamide acetyltransferase	19928	20052	19928	1757632	1753014	1744835	765	926	15193	15139	15156	1265982	1263492	1270986	580	670	1	1
	181720	183144		+	lpdA	STM14_0185	dihydrolipoamide dehydrogenase	57996	57933	57970	5115099	5064730	5075587	2945	3568	51446	51368	51599	4286622	4287140	4327007	2614	3017	1	1
	183222	183350		+	STM14_0186	STM14_0186	hypothetical protein	9	9	9	813	794	805	5	6	3	0	2	253	59	238	1	1	9.9666e-64	1
	183433	183717		+	STM14_0187	STM14_0187	putative outer membrane protein	24	36	33	2187	3153	2918	7	9	18	24	21	1500	2040	1795	5	6	1.54367e-13	1
	184546	183755		-	STM14_0188	STM14_0188	putative periplasmic protein	9	12	15	873	1104	1314	1	1	18	17	15	1526	1463	1311	1	1	0.000895227	1
	186562	189159		+	acnB	STM14_0190	bifunctional aconitate hydratase 2/2-methylisocitrate dehydratase	51219	50955	51250	4517335	4454697	4487204	1425	1726	51465	51642	51368	4288207	4310001	4307620	1434	1655	1	1
	190062	189220		-	STM14_0191	STM14_0191	putative restriction endonuclease	879	891	895	77577	77901	78422	76	92	814	810	834	67889	67671	69965	70	81	1	1
	190308	190670		+	yacL	STM14_0192	hypothetical protein	1512	1513	1504	133372	132329	131736	301	364	783	771	800	65299	64412	67111	156	180	1	1
	190905	191858		+	kdgT	STM14_0193	2-keto-3-deoxygluconate permease	310	314	297	27376	27529	26070	23	28	463	462	459	38594	38592	38540	35	40	0	0
	191855	193126		+	STM14_0194	STM14_0194	putative inner membrane protein	793	754	792	69989	65953	69388	44	53	990	989	936	82568	82559	78537	55	63	1	1
	193116	194099		+	pdxA_2	STM14_0195	4-hydroxythreonine-4-phosphate dehydrogenase 2	1240	1255	1263	109381	109795	110665	92	111	1547	1525	1476	128936	127338	123841	111	128	1	1
	194109	194876		+	STM14_0196	STM14_0196	putative transcriptional regulator	1906	1856	1921	168134	162265	168218	178	216	1606	1633	1586	133837	136321	133040	151	174	1	1
	195700	194906		-	speD	STM14_0197	S-adenosylmethionine decarboxylase	1091	1122	1080	96224	98162	94599	100	121	1062	1024	1040	88487	85506	87267	94	109	1	1
	196581	195721		-	speE	STM14_0198	spermidine synthase	1301	1291	1326	114779	112938	116168	109	133	1207	1220	1192	100573	101851	99999	101	117	1	1
	197035	196688		-	yacC	STM14_0199	putative periplasmic protein	264	272	274	23303	23828	24010	56	68	247	252	249	20590	21077	20934	51	59	6.41764e-08	6.30387e-07
	197237	198847		+	cueO	STM14_0200	multicopper oxidase	731	714	721	64505	62459	63211	32	39	882	846	867	73563	70658	72767	38	44	1	1
	201315	198925		-	gcd	STM14_0201	glucose dehydrogenase	152	153	159	13485	13435	13941	4	5	300	275	295	25076	23026	24817	8	10	2.1188e-104	1
	201521	202057		+	hpt	STM14_0202	hypoxanthine-guanine phosphoribosyltransferase	964	965	1001	85105	84437	87647	131	159	819	834	834	68257	69664	69956	111	129	1	1
	202777	202115		-	yadF	STM14_0203	carbonic anhydrase	1672	1578	1671	147465	138029	146319	179	217	1574	1560	1534	131223	130202	128659	169	196	1	1
	202886	203812		+	yadG	STM14_0204	putative ABC-type multidrug transport system ATPase component	416	429	444	36692	37566	38878	33	40	413	396	418	34483	33073	35068	31	36	0	0
	203809	204579		+	yadH	STM14_0205	putative transport protein	360	349	348	31807	30519	30532	33	40	307	309	304	25622	25803	25511	28	33	4.33543e-20	5.75403e-19
	205775	204696		-	stiH	STM14_0206	putative fimbrial protein precurosr	31	30	28	2745	2707	2529	2	2	38	36	40	3176	3080	3399	2	2	0.00858897	1
	208330	205784		-	stiC	STM14_0207	putative fimbrial usher	53	42	47	4682	3686	4143	1	1	56	48	48	4699	4028	4026	1	1	0.651889	1
	209040	208357		-	stiB	STM14_0208	putative fimbrial chaparone	6	8	9	576	772	835	0	1	11	11	15	939	922	1321	1	1	2.7463e-05	1
	209627	209088		-	stiA	STM14_0209	putative fimbrial subunit	63	59	64	5612	5176	5653	8	10	55	68	56	4653	5679	4748	8	9	0.00365963	1
	209966	209796		-	STM14_0210	STM14_0210	hypothetical protein	0	0	0	0	0	0	0	0	0	0	0	0	0	0	0	0	1	1
	209997	210437		+	yadI	STM14_0211	putative PTS enzyme	339	340	330	29975	29757	28936	55	67	293	303	298	24434	25324	25057	48	56	3.78186e-16	4.55339e-15
	210499	211728		+	yadE	STM14_0212	putative xylanase/chitin deacetylase	252	253	260	22292	22161	22795	15	18	378	392	377	31573	32756	31682	22	26	2.65051e-47	1
210679			210576	-	STnc4190	-	sRNA	0	0	0	14	0	55	0	0	2	0	2	219	62	174	1	1	2.14569e-33	1
	212115	211735		-	panD	STM14_0213	aspartate alpha-decarboxylase	1302	1287	1266	114852	112580	110924	244	296	1416	1395	1437	118062	116488	120534	269	310	1	1
	213064	212210		-	panC	STM14_0214	pantoate--beta-alanine ligase	1023	1006	1015	90300	88016	88881	85	104	1166	1195	1174	97193	99811	98466	99	115	1	1
	213171	213058		-	STM14_0215	STM14_0215	hypothetical protein	78	73	81	6939	6455	7108	49	59	70	75	76	5834	6272	6439	46	54	0.000849147	0.00696276
	213981	213190		-	panB	STM14_0216	3-methyl-2-oxobutanoate hydroxymethyltransferase	702	707	685	61987	61867	60040	63	77	867	878	859	72250	73346	72090	79	91	1	1
	214581	214102		-	folK	STM14_0217	2-amino-4-hydroxy-6-hydroxymethyldihyropteridine pyrophosphokinase	387	385	385	34184	33717	33743	58	70	365	358	346	30451	29955	29035	53	62	3.38725e-13	3.82793e-12
	215996	214578		-	pcnB	STM14_0218	poly(A) polymerase I	1804	1780	1816	159130	155694	159044	91	111	2053	2056	2024	171117	171647	169732	104	120	1	1
	217033	216137		-	yadB	STM14_0219	glutamyl-Q tRNA(Asp) synthetase	422	426	412	37256	37272	36156	33	41	531	550	520	44256	45979	43666	43	49	1	1
	217557	217102		-	dksA	STM14_0220	DnaK transcriptional regulator DksA	15722	15726	15811	1386676	1374868	1384355	2501	3030	11927	11972	11814	993799	999180	990697	1889	2181	1	1
	218438	217734		-	sfsA	STM14_0221	sugar fermentation stimulation protein A	665	645	652	58684	56414	57087	67	81	680	686	672	56710	57325	56352	69	80	1	1
	218985	218455		-	ligT	STM14_0222	2'-5' RNA ligase	434	436	427	38305	38199	37404	59	71	364	376	364	30388	31445	30568	50	58	0	0
	219013	221487		+	hrpB	STM14_0223	ATP-dependent RNA helicase HrpB	1752	1705	1700	154567	149095	148863	50	60	1512	1499	1502	125989	125171	126029	44	50	1	1
	221426	221587		+	STM14_0224	STM14_0224	hypothetical protein	158	147	154	14010	12888	13530	68	83	143	137	150	11945	11485	12625	64	74	0.000109743	0.000937579
	221629	221522		-	STM14_0225	STM14_0225	hypothetical protein	0	0	0	0	0	0	0	0	0	0	0	0	0	0	0	0	1	1
	221628	224150		+	mrcB	STM14_0226	penicillin-binding protein 1b	2451	2500	2512	216240	218606	220011	71	86	2371	2366	2324	197573	197489	194947	67	77	1	1
224384			224159	-	STnc3250	-	sRNA	4	3	3	399	280	268	1	1	3	4	4	310	403	400	1	1	0.188559	1
	224429	224289		-	STM14_0227	STM14_0227	hypothetical protein	0	3	1	86	273	131	0	1	1	0	0	118	31	31	0	0	4.18064e-09	1
	224443	226632		+	fhuA	STM14_0228	ferrichrome outer membrane transporter	193	168	175	17080	14745	15395	5	7	449	431	431	37461	35990	36164	14	16	0	1
	226681	227478		+	fhuC	STM14_0229	iron-hydroxamate transporter ATP-binding subunit	39	35	43	3449	3078	3806	3	4	82	78	79	6906	6547	6672	7	8	1.0206e-46	1
	227478	228368		+	fhuD	STM14_0230	iron-hydroxamate transporter substrate-binding subunit	40	38	42	3581	3376	3729	3	3	77	64	85	6442	5398	7148	6	7	2.11172e-32	1
	228365	230422		+	fhuB	STM14_0231	iron-hydroxamate transporter permease subunit	67	68	64	5967	6016	5609	2	2	102	94	97	8521	7887	8185	3	3	2.28155e-15	1
	230459	230665		+	STM14_0232	STM14_0232	hypothetical protein	0	0	0	62	10	72	0	0	2	0	2	177	0	237	0	0	3.44309e-08	1
	231001	231144		+	STM14_0233	STM14_0233	hypothetical protein	0	0	0	0	0	0	0	0	0	0	0	0	0	0	0	0	1	1
	231361	231921		+	stfA	STM14_0234	putative fimbrial subunit	19	22	16	1687	1935	1450	2	3	16	13	13	1411	1090	1125	1	2	3.80663e-06	1
	232007	234664		+	stfC	STM14_0235	putative fimbrial outer membrane usher	52	59	60	4671	5176	5256	1	1	72	69	60	6045	5759	5100	1	2	0.135277	1
	234682	235434		+	stfD	STM14_0236	putative periplasmic fimbrial chaperone	11	9	12	997	805	1079	1	1	18	16	13	1557	1373	1092	1	1	5.9113e-05	1
	235453	235965		+	stfE	STM14_0237	putative minor fimbrial subunit	5	4	7	485	378	612	0	0	11	8	6	980	697	563	1	1	4.36621e-05	1
	235962	236438		+	stfF	STM14_0238	putative minor fimbrial subunit	14	11	11	1321	971	1049	1	2	14	19	12	1242	1604	1048	2	2	0.0639154	1
	236438	236968		+	stfG	STM14_0239	putative minor fimbrial subunit	8	12	10	708	1107	904	1	1	11	13	13	991	1155	1114	1	2	0.0387478	1
	236968	237807		+	STM14_0240	STM14_0240	putative outer membrane protein	110	109	108	9745	9553	9509	9	11	78	89	80	6543	7432	6731	7	8	1.14282e-20	1
237799			237895	+	STnc1510	-	sRNA	0	1	0	51	140	70	0	0	1	2	3	140	197	294	1	2	6.8433e-08	1
	239195	237915		-	hemL	STM14_0241	glutamate-1-semialdehyde aminotransferase	3135	3061	3122	276544	267610	273388	175	212	2409	2388	2406	200727	199318	201827	135	156	1	1
	239222	239365		+	STM14_0242	STM14_0242	hypothetical protein	2	2	0	177	222	85	0	1	0	2	2	75	168	248	0	1	0.960259	1
	239365	240786		+	yadQ	STM14_0243	chloride channel protein	403	392	389	35598	34312	34069	20	24	379	386	383	31618	32285	32179	19	22	1.88732e-07	1
	240868	241212		+	yadR	STM14_0244	iron-sulfur cluster insertion protein ErpA	1515	1498	1530	133635	131009	133987	317	385	1463	1472	1444	121913	122899	121168	306	353	1	1
	241936	241313		-	yadS	STM14_0245	hypothetical protein	170	165	171	15071	14468	15037	19	23	233	228	237	19453	19065	19911	27	31	3.68535e-21	4.9958e-20
	242773	241973		-	btuF	STM14_0246	vitamin B12-transporter protein BtuF	583	598	606	51419	52319	53144	53	65	530	566	548	44241	47251	45956	49	57	1	1
	243464	242766		-	pfs	STM14_0247	5'-methylthioadenosine/S-adenosylhomocysteine nucleosidase	1759	1780	1763	155193	155640	154387	183	221	1655	1655	1658	137940	138182	139062	171	197	1	1
	243549	245066		+	dgt	STM14_0248	deoxyguanosinetriphosphate triphosphohydrolase	716	710	671	63209	62138	58785	33	40	761	742	760	63447	61998	63807	35	41	1	1
	245196	246623		+	htrA	STM14_0249	serine endoprotease	6129	6100	6157	540625	533341	539105	310	376	5042	4983	5073	420165	415901	425483	255	294	1	1
246546			246662	+	STnc3100	-	sRNA	439	447	450	38725	39103	39448	275	334	305	296	306	25467	24713	25732	187	216	0	0
	246776	247933		+	cdaR	STM14_0250	carbohydrate diacid transcriptional activator CdaR	467	492	499	41197	43093	43731	30	36	386	376	340	32189	31402	28562	22	26	0	0
	248408	248022		-	yaeH	STM14_0251	hypothetical protein	8498	8474	8562	749555	740881	749649	1592	1929	10205	10171	10119	850352	848897	848626	1900	2194	1	1
249862			249983	+	STnc3110	-	sRNA	20	26	27	1826	2281	2412	14	17	27	38	29	2300	3216	2437	18	21	0.00863718	1
	250818	249994		-	dapD	STM14_0253	2,3,4,5-tetrahydropyridine-2-carboxylate N-succinyltransferase	5189	5127	5198	457659	448247	455191	453	549	3642	3727	3628	303465	311087	304304	321	371	1	1
	253520	250848		-	glnD	STM14_0254	PII uridylyl-transferase	1146	1132	1139	101106	99028	99739	30	37	1100	1077	1142	91660	89964	95778	29	34	1	1
	254551	253757		-	map	STM14_0255	methionine aminopeptidase	2081	2060	2138	183604	180165	187240	190	231	1732	1745	1702	144315	145676	142783	157	181	1	1
	254799	255083		+	STM14_0256	STM14_0256	30S ribosomal protein S2	5045	4990	4952	445014	436309	433641	1269	1537	3056	3126	3116	254697	260938	261318	787	908	1	1
254835			254973	+	t44	-	sRNA	613	604	616	54101	52854	53969	318	385	417	454	438	34749	37930	36738	227	262	1	1
	255002	255727		+	rpsB	STM14_0257	30S ribosomal protein S2	42481	42397	42620	3746677	3706494	3731671	4238	5135	28954	28850	28695	2412573	2407829	2406306	2874	3318	1	1
	255985	256836		+	tsf	STM14_0258	elongation factor Ts	34012	34067	34104	2999773	2978280	2986047	2894	3507	21683	21632	21732	1806736	1805442	1822453	1841	2126	1	1
	256981	257706		+	pyrH	STM14_0259	uridylate kinase	4901	4913	4865	432328	429544	425964	488	591	5789	5775	5760	482367	482003	483054	575	664	1	1
	257853	258410		+	frr	STM14_0260	ribosome recycling factor	6496	6507	6479	572950	568927	567334	842	1021	6582	6464	6577	548479	539523	551549	848	979	1	1
258434			258499	+	sRNA1	-	sRNA	412	408	424	36405	35699	37199	455	552	356	337	328	29682	28147	27546	373	431	0	0
	258551	259747		+	dxr	STM14_0261	1-deoxy-D-xylulose 5-phosphate reductoisomerase	1340	1306	1361	118184	114248	119184	80	97	1177	1210	1228	98147	100995	103018	72	84	1	1
259825			259873	+	STnc920	-	sRNA	21	20	26	1909	1759	2284	33	40	15	22	18	1319	1896	1540	28	32	0.000394032	0.00329244
	259830	260033		+	STM14_0262	STM14_0262	hypothetical protein	220	208	227	19476	18260	19932	77	94	208	245	231	17365	20455	19451	81	93	0.632492	1
	260060	260818		+	uppS	STM14_0263	undecaprenyl pyrophosphate synthase	1041	1023	1039	91840	89440	91036	98	119	1115	1106	1113	92982	92356	93364	106	122	1	1
	260831	261688		+	cdsA	STM14_0264	CDP-diglyceride synthase	1144	1185	1185	100912	103671	103829	98	119	1192	1167	1166	99343	97407	97852	99	114	1	1
	261700	263052		+	yaeL	STM14_0265	zinc metallopeptidase	3617	3581	3610	319063	313142	316080	192	233	2928	2977	2963	243986	248534	248532	158	182	1	1
	263084	265498		+	yaeT	STM14_0266	outer membrane protein assembly factor YaeT	14170	14131	14157	1249799	1235427	1239527	424	514	12179	12215	12184	1014838	1019518	1021795	365	421	1	1
	265621	266106		+	hlpA	STM14_0267	periplasmic chaperone	8580	8619	8733	756781	753566	764692	1287	1560	6136	6123	6027	511323	511075	505449	907	1047	1	1
	266110	267135		+	lpxD	STM14_0268	UDP-3-O-[3-hydroxymyristoyl] glucosamine N-acyltransferase	6446	6334	6245	568576	553815	546855	447	542	5715	5754	5668	476256	480278	475365	402	465	1	1
	267151	267696		+	fabZ	STM14_0269	(3R)-hydroxymyristoyl-ACP dehydratase	3342	3299	3375	294814	288437	295557	442	536	3117	3097	3055	259719	258507	256236	409	472	1	1
	267700	268488		+	lpxA	STM14_0270	UDP-N-acetylglucosamine acyltransferase	5419	5407	5353	478013	472776	468700	494	599	4739	4801	4809	394882	400694	403276	438	506	1	1
	268488	269636		+	lpxB	STM14_0271	lipid-A-disaccharide synthase	3105	3126	3140	273877	273300	274992	196	238	2960	3027	3031	246638	252683	254209	189	218	1	1
	269633	270229		+	rnhB	STM14_0272	ribonuclease HII	964	1024	992	85069	89526	86875	120	145	1039	1007	1093	86630	84085	91688	126	146	1	1
	270253	273735		+	dnaE	STM14_0273	DNA polymerase III subunit alpha	4971	4874	5005	438440	426168	438228	102	124	4472	4412	4454	372672	368296	373545	92	106	1	1
	273748	274707		+	accA	STM14_0274	acetyl-CoA carboxylase carboxyltransferase subunit alpha	4786	4787	4800	422185	418567	420329	361	437	6112	6106	6083	509269	509642	510171	459	530	1	1
	274887	276650		+	STM14_0275	STM14_0275	putative endochitinase	333	322	343	29402	28202	30116	13	16	281	276	293	23474	23086	24612	11	13	7.67003e-22	1
	276726	278867		+	ldcC	STM14_0276	lysine decarboxylase 2	1370	1430	1385	120885	125022	121329	47	57	1476	1452	1484	123007	121213	124450	49	57	1	1
	278923	279312		+	yaeR	STM14_0277	hypothetical protein	464	453	464	41007	39648	40629	85	103	514	544	556	42845	45432	46674	99	115	1	1
	279375	280667		+	tilS	STM14_0278	tRNA(Ile)-lysidine synthetase	825	800	812	72836	69961	71165	45	55	955	1044	1016	79626	87160	85221	56	64	1	1
	281011	280751		-	rof	STM14_0279	Rho-binding antiterminator	2540	2553	2491	224066	223226	218150	701	849	2648	2611	2622	220652	217922	219884	728	840	1	1
	281216	280998		-	yaeP	STM14_0280	hypothetical protein	871	888	890	76831	77659	77934	291	353	820	815	775	68375	68037	65054	265	306	1	1
	281396	281941		+	yaeQ	STM14_0281	putative cytoplasmic protein	376	382	383	33218	33461	33581	50	61	356	327	343	29706	27318	28819	45	52	5.94672e-17	7.41003e-16
	281938	282360		+	yaeJ	STM14_0282	hypothetical protein	341	351	343	30143	30742	30080	59	71	288	300	285	24022	25118	23943	49	57	1.08275e-24	1.53331e-23
	284885	283167		-	proS	STM14_0284	prolyl-tRNA synthetase	5289	5229	5304	466486	457139	464473	222	269	4741	4665	4686	395072	389366	393035	197	228	1	1
	285703	284996		-	yaeB	STM14_0285	putative regulatory protein	795	778	835	70144	68096	73169	82	99	873	860	879	72743	71816	73757	89	102	1	1
	286104	285700		-	rcsF	STM14_0286	outer membrane lipoprotein	1589	1597	1639	140162	139647	143550	287	348	1314	1303	1329	109503	108776	111514	235	271	1	1
	287038	286223		-	metQ	STM14_0287	DL-methionine transporter substrate-binding subunit	2648	2685	2666	233569	234811	233504	236	286	2463	2382	2428	205233	198874	203611	215	248	1	1
	287730	287077		-	yaeE	STM14_0288	DL-methionine transporter permease subunit	215	203	224	18998	17833	19630	23	28	147	124	137	12322	10387	11511	15	17	6.04452e-70	1.3475e-68
	288754	287723		-	metN	STM14_0289	DL-methionine transporter ATP-binding subunit	350	371	356	30910	32495	31234	25	30	311	309	329	25973	25819	27626	22	25	1.34612e-18	1.72249e-17
	288944	289510		+	yaeD	STM14_0290	D,D-heptose 1,7-bisphosphate phosphatase	622	599	610	54914	52378	53453	77	94	581	576	565	48442	48083	47406	73	84	1	1
	289703	289581		-	STM14_0291	STM14_0291	hypothetical protein	12	11	6	1092	966	587	5	7	10	8	4	898	731	407	4	5	0.00709869	1
	289819	289616		-	STM14_0292	STM14_0292	hypothetical protein	6	5	2	610	437	187	1	2	5	3	1	494	289	142	1	1	0.0200478	1
289889			291432	+	rrsH	STM14_0293	rRNA	976	977	979	86132	85450	85783	45	55	1907	1929	1994	158916	161057	167228	91	105	1	1
291490			291566	+	ileV	STM14_0294	tRNA	76	78	79	6749	6895	6947	73	89	27	20	26	2322	1699	2258	23	27	1.86507e-189	5.37572e-188
291676			291751	+	alaV	STM14_0295	tRNA	692	688	684	61104	60211	59898	655	794	214	198	208	17913	16549	17450	197	227	1	1
	291760	291876		+	STM14_0296	STM14_0296	hypothetical protein	316	335	333	27911	29359	29226	203	246	152	157	141	12730	13185	11864	93	107	0	0
291944			295036	+	rrlH	STM14_0297	rRNA	4536	4599	4604	400137	402127	403128	107	129	17669	17717	17737	1472251	1478679	1487462	414	478	1	1
295219			295340	+	rrfH	STM14_0298	rRNA	15	17	14	1322	1560	1276	9	11	3	3	2	269	260	187	1	1	3.24868e-155	1
295528			295604	+	aspU	STM14_0299	tRNA	99	118	108	8806	10374	9513	102	124	79	81	78	6611	6840	6600	75	86	1.88063e-24	2.65006e-23
	295769	296572		+	dkgB	STM14_0300	2,5-diketo-D-gluconate reductase B	371	386	382	32723	33808	33482	34	41	401	384	387	33437	32079	32492	35	40	0.0158489	0.120416
	297507	296593		-	yafC	STM14_0301	putative transcriptional regulator	185	207	189	16359	18112	16614	15	18	173	180	160	14455	15023	13456	13	15	1.9396e-09	1
	297612	298787		+	STM14_0302	STM14_0302	putative drug efflux protein	56	68	62	5024	5988	5509	3	4	68	61	65	5687	5133	5479	4	4	0.179391	1
	298940	299719		+	yafD	STM14_0303	hypothetical protein	1126	1160	1097	99350	101429	96120	104	126	998	1025	1010	83186	85595	84698	93	108	1	1
	299797	300567		+	yafE	STM14_0304	putative methyltransferase	233	236	263	20601	20678	23071	22	27	317	305	298	26437	25465	25025	28	33	6.85893e-11	7.41362e-10
	301990	300623		-	dniR	STM14_0305	membrane-bound lytic murein transglycosylase D	7173	7200	7221	632675	629461	632288	380	461	10874	10920	11020	906113	911380	924132	578	668	1	1
	302817	302062		-	gloB	STM14_0306	hydroxyacylglutathione hydrolase	414	422	405	36545	36905	35520	39	48	544	534	547	45394	44645	45922	51	59	1	1
	302852	303574		+	yafS	STM14_0307	putative SAM-dependent methyltransferase	203	189	196	17957	16587	17166	19	23	200	198	180	16740	16544	15095	19	22	0.0174367	1
	304038	303571		-	rnhA	STM14_0308	ribonuclease H	174	162	200	15357	14179	17534	27	33	203	207	196	16987	17358	16476	31	36	0.00977698	0.0746951
	304102	304833		+	dnaQ	STM14_0309	DNA polymerase III subunit epsilon	1095	1092	1082	96600	95532	94779	107	130	1046	1038	1051	87207	86710	88186	103	119	1	1
	304966	304859		-	STM14_0310	STM14_0310	hypothetical protein	0	0	0	0	0	0	0	0	0	0	0	0	0	0	0	0	1	1
304967			305043	+	aspV	STM14_0311	tRNA	113	102	115	10032	9002	10085	104	126	112	115	117	9396	9642	9812	108	124	0.721061	1
	305167	305274		+	STM14_0312	STM14_0312	hypothetical protein	14	13	13	1314	1187	1164	9	11	14	10	17	1196	915	1450	9	10	0.720369	1
	306420	305365		-	STM14_0313	STM14_0313	putative cytoplasmic protein	42	58	51	3745	5130	4498	3	4	68	69	77	5745	5770	6537	4	5	1.6091e-08	1
	307426	306431		-	STM14_0314	STM14_0314	putative cytoplasmic protein	64	49	59	5716	4328	5233	4	5	47	50	49	3936	4205	4147	3	4	6.32238e-08	1
	309306	307423		-	STM14_0315	STM14_0315	putative cytoplasmic protein	98	88	94	8697	7744	8283	3	4	107	103	114	8984	8600	9574	4	4	0.00989787	1
	309816	309322		-	STM14_0316	STM14_0316	putative cytoplasmic protein	35	35	39	3140	3098	3435	5	6	53	50	46	4490	4175	3900	7	8	2.92919e-05	1
	310637	309813		-	STM14_0317	STM14_0317	putative cytoplasmic protein	70	77	85	6228	6795	7456	6	8	96	95	95	8038	7969	8034	8	9	0.000112286	1
	311526	310624		-	STM14_0318	STM14_0318	putative cytoplasmic protein	28	39	30	2497	3478	2650	2	3	56	43	45	4670	3645	3795	3	4	3.14176e-08	1
	311894	314533		+	STM14_0319	STM14_0319	putative chaperone ATPase	242	249	232	21417	21816	20369	6	8	191	189	197	15975	15841	16546	5	6	3.94165e-24	1
	314633	315175		+	STM14_0320	STM14_0320	putative cytoplasmic protein	40	50	47	3609	4405	4129	6	7	45	44	47	3818	3673	4005	6	7	0.0655834	1
	315199	316692		+	STM14_0321	STM14_0321	putative cytoplasmic protein	135	147	135	11924	12932	11895	6	8	141	125	133	11798	10483	11155	6	7	0.00160396	1
	316755	316865		+	STM14_0322	STM14_0322	invasol SirA	4	2	5	379	240	448	2	3	5	6	4	430	566	352	3	4	0.045574	1
	316878	317324		+	STM14_0323	STM14_0323	putative cytoplasmic protein	8	12	9	761	1131	860	1	2	23	29	24	1977	2479	2090	4	4	3.4915e-37	1
	317578	318063		+	STM14_0324	STM14_0324	putative cytoplasmic protein	21	23	26	1860	2039	2288	3	4	13	16	18	1107	1379	1540	2	2	1.49218e-10	1
	318368	318853		+	STM14_0325	STM14_0325	putative cytoplasmic protein	2	0	1	249	61	144	0	0	4	7	4	349	615	411	0	0	1.02125e-20	1
	318838	319221		+	STM14_0326	STM14_0326	putative periplasmic protein	3	5	4	340	509	400	0	1	5	7	6	450	656	555	1	1	0.0107203	1
	319364	319849		+	STM14_0327	STM14_0327	putative cytoplasmic protein	16	16	11	1458	1409	967	2	2	5	6	6	483	520	582	0	1	3.441e-26	1
	319916	320452		+	STM14_0328	STM14_0328	putative outer membrane lipoprotein	4	5	7	418	501	631	0	0	3	2	2	289	172	237	0	0	2.6408e-12	1
	320456	321799		+	STM14_0329	STM14_0329	putative cytoplasmic protein	34	42	29	3069	3719	2593	1	2	32	36	39	2687	3023	3318	1	2	0.193181	1
	321796	323100		+	STM14_0330	STM14_0330	hypothetical protein	76	57	61	6733	4983	5411	3	4	61	53	64	5096	4500	5378	3	3	6.13273e-05	1
	323105	323878		+	STM14_0331	STM14_0331	putative inner membrane protein	10	7	9	960	675	790	0	1	10	11	9	854	978	798	0	1	0.369839	1
	324081	324512		+	STM14_0332	STM14_0332	putative Shiga-like toxin A subunit	1	6	2	161	531	187	0	0	5	6	7	425	522	605	1	1	7.26833e-07	1
	324546	328415		+	STM14_0333	STM14_0333	putative inner membrane protein	171	163	162	15109	14302	14233	3	3	190	180	185	15834	15030	15535	3	3	0.0459293	1
	328415	329203		+	STM14_0334	STM14_0334	putative cytoplasmic protein	37	36	42	3309	3148	3727	3	4	50	44	43	4248	3725	3619	4	4	0.0953237	1
	329200	329616		+	STM14_0335	STM14_0335	putative periplasmic protein	11	21	18	1002	1860	1610	2	3	19	18	18	1665	1581	1533	3	3	0.476627	1
	329640	330161		+	STM14_0336	STM14_0336	putative cytoplasmic protein	24	25	27	2177	2266	2446	3	4	28	22	22	2383	1861	1896	3	3	0.0289108	1
	330303	330512		+	STM14_0337	STM14_0337	hypothetical protein	0	0	2	85	50	221	0	0	1	2	1	163	193	142	0	0	0.0490105	1
	330558	332747		+	STM14_0338	STM14_0338	putative cytoplasmic protein	94	96	103	8359	8408	9027	3	3	99	93	84	8304	7780	7095	3	3	0.00459839	1
	332771	333217		+	STM14_0339	STM14_0339	putative cytoplasmic protein	13	21	19	1157	1848	1663	2	3	14	19	16	1238	1635	1346	2	3	0.130237	1
	333236	337330		+	STM14_0340	STM14_0340	putative RHS-like protein	257	235	226	22721	20608	19793	4	5	325	334	335	27151	27934	28115	5	6	4.22827e-26	1
	337687	338520		+	STM14_0341	STM14_0341	putative RHS-like protein	158	172	173	13963	15104	15200	14	17	315	306	338	26293	25582	28378	27	32	0	0
	338514	338960		+	STM14_0342	STM14_0342	putative cytoplasmic protein	143	161	152	12685	14120	13308	24	29	290	319	318	24245	26630	26742	50	57	0	0
	339144	339275		+	STM14_0343	STM14_0343	hypothetical protein	1	0	1	124	61	124	0	0	4	4	5	379	391	500	2	3	4.48403e-36	1
	339345	339485		+	STM14_0344	STM14_0344	hypothetical protein	3	3	3	330	324	290	1	2	7	7	7	604	639	648	3	4	6.11193e-11	1
	339523	339960		+	STM14_0345	STM14_0345	putative cytoplasmic protein	7	4	4	649	434	351	0	1	4	6	3	384	529	302	0	0	0.163359	1
	340288	340013		-	STM14_0346	STM14_0346	hypothetical protein	0	0	0	62	0	62	0	0	0	0	0	0	0	0	0	0	1	1
340023			340445	+	IsrA	-	sRNA	1	2	1	122	185	120	0	0	0	0	0	0	59	0	0	0	2.57807e-39	1
	340729	341037		+	STM14_0348	STM14_0348	putative cytoplasmic protein	20	24	19	1847	2127	1686	5	6	15	12	14	1294	1074	1245	3	3	1.5649e-10	1
	341440	341637		+	STM14_0350	STM14_0350	putative transposase	0	0	0	4	3	66	0	0	1	2	2	129	175	174	0	0	4.20176e-35	1
	342894	343406		+	safA	STM14_0352	putative outer membrane protein	21	20	25	1924	1767	2232	3	3	20	19	19	1745	1620	1675	2	3	0.00714199	1
	343514	344227		+	safB	STM14_0353	putative fimbrial assembly chaparone	45	53	51	4016	4658	4510	5	6	58	58	49	4892	4892	4185	5	6	0.761603	1
	344251	346761		+	safC	STM14_0354	putative fimbrial usher	357	356	365	31569	31168	32036	10	12	424	416	440	35379	34799	36963	12	14	1.25067e-05	1
	346783	347253		+	safD	STM14_0355	putative fimbrial subunit	62	60	66	5533	5298	5834	9	11	71	72	66	5967	6013	5550	10	12	0.936776	1
	347659	348480		+	ybeJ	STM14_0356	putative xylanase/chitin deacetylase	53	54	55	4689	4780	4843	4	5	62	62	61	5202	5226	5130	5	6	0.401402	1
	348560	348820		+	STM14_0357	STM14_0357	hypothetical protein	14	15	19	1293	1345	1668	4	5	13	14	16	1134	1247	1423	4	4	0.0907733	1
	349295	350242		+	sinR	STM14_0358	transcriptional regulator	1250	1235	1247	110305	108027	109188	95	115	1707	1703	1742	142295	142159	146111	131	151	1	1
	350359	350574		+	STM14_0359	STM14_0359	putative cytoplasmic protein	52	44	44	4641	3918	3910	15	19	92	92	98	7707	7745	8252	31	36	3.25432e-51	6.31714e-50
	351297	350578		-	STM14_0360	STM14_0360	SapA-like protein	683	698	666	60301	61023	58322	68	83	864	837	836	72006	69902	70105	85	98	1	1
	351450	351322		-	STM14_0361	STM14_0361	hypothetical protein	0	0	0	0	0	60	0	0	0	0	0	0	0	0	0	0	1	1
	352035	351628		-	STM14_0362	STM14_0362	VirG-like protein	144	138	140	12768	12071	12295	25	30	159	177	182	13292	14835	15277	30	35	1.17778e-06	1.0983e-05
352099			352302	+	STnc1030	-	sRNA	199	203	188	17567	17805	16543	70	84	153	151	143	12815	12605	12007	52	61	1.22018e-29	1.86691e-28
	352227	352120		-	STM14_0363	STM14_0363	hypothetical protein	9	12	11	820	1083	1015	7	9	5	8	9	421	692	807	5	5	9.26887e-06	1
352307			352260	-	STnc1040	-	sRNA	10	11	8	934	992	781	15	18	9	9	10	754	754	861	14	16	0.166005	1
	353173	352406		-	yafV	STM14_0364	hypothetical protein	455	460	464	40148	40262	40682	43	52	425	432	425	35483	36114	35680	40	46	1	1
	355726	353282		-	fadE	STM14_0365	acyl-CoA dehydrogenase	961	934	910	84826	81690	79684	27	33	1600	1574	1517	133359	131382	127258	46	53	1	1
	355966	356544		+	gmhA	STM14_0366	phosphoheptose isomerase	2466	2395	2428	217540	209424	212634	303	368	2274	2294	2288	189525	191500	191889	285	329	1	1
	356757	357524		+	yafJ	STM14_0367	putative glutamine amidotransferase	1133	1074	1139	99998	93949	99770	105	127	1295	1315	1343	107971	109781	112643	124	143	1	1
	358235	357495		-	yafK	STM14_0368	putative periplasmic protein	231	211	211	20422	18526	18556	21	25	359	343	361	29993	28660	30293	34	40	1.30899e-67	2.86222e-66
	358485	359540		+	dinP	STM14_0369	DNA polymerase IV	325	344	337	28729	30103	29575	23	27	347	324	336	28963	27119	28242	23	26	0.00140934	0.0114574
	360888	361502		+	prfH	STM14_0371	peptide chain release factor-like protein	80	71	77	7075	6214	6778	8	10	76	77	77	6341	6483	6510	9	10	0.100801	1
	363115	361658		-	pepD	STM14_0372	aminoacyl-histidine dipeptidase	10326	10313	10268	910728	901625	899056	511	619	11161	11244	11144	930017	938472	934586	555	640	1	1
	363364	363822		+	gpt	STM14_0373	xanthine-guanine phosphoribosyltransferase	633	622	598	55852	54420	52371	97	118	1189	1130	1185	99098	94328	99397	184	212	1	1
	363911	365155		+	frsA	STM14_0374	fermentation/respiration switch protein	2129	2110	2066	187853	184482	180921	122	148	2063	2016	2030	171918	168305	170287	118	136	1	1
	365213	365614		+	crl	STM14_0375	DNA-binding transcriptional regulator Crl	2982	3035	3035	263046	265390	265738	543	658	2973	3027	3005	247790	252708	251995	540	623	1	1
	366717	365665		-	phoE	STM14_0376	outer membrane phosphoporin protein E	37	28	34	3341	2525	2997	2	2	38	36	34	3198	3006	2866	2	2	0.81939	1
	366935	366783		-	STM14_0377	STM14_0377	conserved hypothetical protein	0	0	0	0	0	62	0	0	1	0	0	116	0	23	0	0	0.00537713	1
	367000	368103		+	proB	STM14_0378	gamma-glutamyl kinase	1272	1306	1295	112236	114209	113464	84	102	1340	1367	1302	111667	114136	109212	87	101	1	1
	368115	369365		+	proA	STM14_0379	gamma-glutamyl phosphate reductase	2012	2026	2011	177457	177126	176140	116	141	1699	1707	1679	141616	142506	140803	98	113	1	1
369481			369556	+	thrW	STM14_0380	tRNA	22	18	21	1969	1614	1860	19	23	26	24	29	2210	2084	2457	25	29	0.00540614	0.0421487
	370682	369882		-	STM14_0381	STM14_0381	IS3 transposase	21	20	27	1857	1807	2374	2	2	15	19	24	1281	1659	2054	1	2	0.0019005	1
	371424	371747		+	STM14_0383	STM14_0383	putative cytoplasmic protein	4929	5018	4954	434806	438735	433787	1110	1344	3656	3666	3700	304635	306018	310330	820	947	1	1
	371989	373326		+	STM14_0384	STM14_0384	putative permease	53	46	52	4689	4063	4555	2	3	32	28	25	2699	2398	2108	1	1	4.66545e-35	1
	373458	374879		+	STM14_0385	STM14_0385	isopropylmalate isomerase large subunit	72	64	70	6402	5595	6171	3	4	63	70	70	5257	5895	5951	3	4	0.0143371	1
	374881	375507		+	STM14_0386	STM14_0386	putative 3-isopropylmalate isomerase	37	40	41	3303	3509	3651	4	5	35	32	30	2968	2748	2580	3	4	2.37607e-06	1
	375522	376400		+	STM14_0387	STM14_0387	putative fumarylacetoacetate hydrolase	72	72	66	6379	6322	5830	5	7	59	71	70	4935	5944	5952	5	6	0.0011071	1
	376400	377314		+	STM14_0388	STM14_0388	putative hydrolase/acyltransferase	80	89	81	7129	7796	7093	6	8	103	111	109	8620	9340	9141	8	9	6.77257e-08	1
377322			377401	+	STnc3270	-	sRNA	4	8	5	383	707	519	5	6	7	9	7	583	783	621	7	8	0.0440189	1
	377348	378313		+	STM14_0389	STM14_0389	putative transcriptional regulator	196	201	198	17359	17596	17367	14	18	223	209	201	18585	17489	16878	15	18	0.760515	1
	378530	378258		-	STM14_0390	STM14_0390	putative cytoplasmic protein	20	27	24	1832	2439	2118	6	7	29	28	23	2449	2417	1961	7	8	0.585634	1
	379221	379619		+	STM14_0391	STM14_0391	putative outer membrane protein	11	11	10	1043	976	899	2	2	11	8	6	920	698	513	1	1	0.000822732	1
	380424	379666		-	stbE	STM14_0392	putative fimbrial chaparone	41	37	44	3682	3257	3897	3	4	52	44	38	4354	3683	3228	4	4	0.982761	1
	381715	380390		-	stbD	STM14_0393	putative fimbrial usher	52	56	59	4629	4966	5207	3	3	84	86	90	7023	7207	7573	4	5	6.25646e-18	1
	384287	381720		-	stbC	STM14_0394	putative fimbrial usher	105	100	104	9334	8771	9143	2	3	115	108	127	9657	9083	10653	3	3	0.0351671	1
	385032	384271		-	stbB	STM14_0395	putative fimbrial chaperone	2	2	1	248	246	131	0	0	2	1	1	177	118	145	0	0	0.0238482	1
	385630	385094		-	stbA	STM14_0396	putative fimbrial major subunit	1	3	1	160	275	159	0	0	1	2	1	118	177	118	0	0	0.0181248	1
	385843	385733		-	STM14_0397	STM14_0397	hypothetical protein	0	1	2	62	123	186	0	1	0	0	0	0	0	0	0	0	1	1
	386264	387028		+	STM14_0398	STM14_0398	putative inner membrane protein	179	175	160	15847	15345	14036	16	19	168	190	172	14029	15863	14443	16	19	0.480776	1
	387001	387501		+	STM14_0399	STM14_0399	putative periplasmic protein	71	64	70	6312	5647	6189	9	12	81	83	83	6790	6974	7002	11	13	0.00862375	1
387588			387683	+	STnc1700	-	sRNA	7	6	7	695	607	676	5	6	7	5	7	631	485	668	5	6	0.344636	1
	387801	389375		+	STM14_0400	STM14_0400	hypothetical protein	188	200	209	16667	17505	18324	9	11	231	230	229	19251	19232	19223	10	12	0.0012952	1
	389475	390218		+	STM14_0401	STM14_0401	putative response regulator	369	362	349	32609	31693	30623	35	42	568	558	518	47386	46592	43496	53	61	1	1
	390191	390679		+	STM14_0402	STM14_0402	putative inner membrane protein	175	159	167	15469	13910	14637	24	30	189	171	172	15806	14350	14480	26	30	0.677153	1
	390939	390802		-	STM14_0403	STM14_0403	hypothetical protein	7	2	4	687	245	434	2	3	2	2	1	173	234	116	1	1	6.17842e-16	1
	391081	391605		+	STM14_0404	STM14_0404	putative outer membrane protein	10	8	8	930	741	744	1	1	247	252	252	20605	21091	21163	34	39	0	0
	391749	392390		+	STM14_0405	STM14_0405	putative response regulator	4	4	7	437	370	615	0	0	63	77	79	5289	6448	6648	8	9	0	1
	392401	392625		+	STM14_0406	STM14_0406	putative inner membrane protein	3	5	4	346	473	432	1	1	36	23	36	3008	1958	3057	10	11	0	1
	392683	393042		+	STM14_0407	STM14_0407	putative outer membrane lipoprotein	60	55	59	5340	4814	5211	11	14	106	103	94	8844	8627	7932	20	23	8.12534e-34	1
	394569	393112		-	STM14_0408	STM14_0408	outer membrane efflux-like protein	21	24	23	1904	2154	2039	1	1	19	20	16	1587	1688	1402	0	1	3.58044e-05	1
	397753	394586		-	STM14_0409	STM14_0409	putative cation efflux system protein	43	53	43	3846	4656	3813	1	1	51	59	53	4264	4978	4459	1	1	0.197468	1
	398955	397750		-	STM14_0410	STM14_0410	putative cation efflux pump	2	5	4	186	490	428	0	0	7	6	6	611	513	569	0	0	0.000116982	1
	399120	399233		+	STM14_0411	STM14_0411	hypothetical protein	0	0	0	0	0	0	0	0	0	0	0	0	49	0	0	0	1	1
	399253	401541		+	STM14_0412	STM14_0412	putative cation transport ATPase	133	138	131	11737	12078	11504	4	5	167	177	166	13937	14783	13965	5	6	3.8539e-09	1
	401553	402017		+	STM14_0413	STM14_0413	putative transcriptional regulator	69	65	59	6132	5756	5170	10	12	77	82	74	6425	6898	6220	12	14	0.0193636	1
	402095	402289		+	STM14_0414	STM14_0414	putative copper chaperone	90	82	88	7971	7250	7721	32	39	80	98	87	6736	8204	7299	32	38	0.347151	1
	402243	402422		+	STM14_0415	STM14_0415	putative metal-binding transport protein	52	43	47	4586	3787	4169	19	23	40	43	40	3387	3624	3390	16	19	1.43229e-05	1
	402582	403835		+	STM14_0416	STM14_0416	putative inner membrane protein	187	179	177	16562	15656	15560	10	12	114	112	120	9504	9384	10072	6	7	2.26797e-61	1
	404024	405982		+	mod	STM14_0417	DNA methylase	1339	1436	1428	118153	125547	125055	51	62	1444	1444	1473	120359	120523	123575	53	62	1	1
	405989	408964		+	res	STM14_0418	DNA restriction enzyme	3748	3723	3777	330638	325485	330742	91	110	3277	3290	3269	273066	274605	274167	79	92	1	1
	409084	409218		+	STM14_0419	STM14_0419	hypothetical protein	0	1	2	0	137	183	0	0	1	1	1	91	136	137	0	0	0.536469	1
	409237	409118		-	STM14_0420	STM14_0420	hypothetical protein	0	0	0	74	69	12	0	0	1	1	1	159	157	159	1	1	2.5522e-10	1
	409241	409342		+	STM14_0421	STM14_0421	putative cytoplasmic protein	4	5	4	418	478	373	3	4	23	27	26	1922	2258	2205	18	20	1.5807e-163	1
	409459	410862		+	STM14_0422	STM14_0422	cytochrome BD2 subunit I	77	78	73	6845	6850	6452	3	4	272	292	276	22716	24378	23202	14	16	0	1
	410859	411869		+	STM14_0423	STM14_0423	cytochrome BD2 subunit II	144	127	151	12768	11114	13236	10	12	283	256	271	23625	21373	22748	19	22	9.59385e-107	1
	411886	412110		+	STM14_0424	STM14_0424	putative cytoplasmic protein	24	22	20	2160	1980	1762	7	8	47	42	56	3917	3571	4765	15	18	1.75745e-37	1
	412206	413210		+	STM14_0425	STM14_0425	putative transcriptional regulator	238	228	209	21005	20017	18307	16	19	284	274	287	23729	22883	24140	20	23	2.26471e-10	1
	413356	415464		+	foxA	STM14_0426	ferrioxamine receptor	101	99	93	8923	8728	8219	3	4	106	113	107	8857	9488	9005	3	4	0.1203	1
	416137	415505		-	yahN	STM14_0427	putative transport protein	386	411	410	34128	35945	35964	46	55	355	372	370	29579	31083	31058	41	48	1.42114e-16	1.74044e-15
	416369	416644		+	yahO	STM14_0428	hypothetical protein	198	214	211	17480	18774	18515	54	66	752	721	747	62683	60229	62641	194	224	1	1
	418405	416780		-	prpR	STM14_0429	prp operon regulator	398	419	414	35153	36676	36332	18	22	669	665	687	55770	55540	57669	30	34	1	1
	418467	418640		+	STM14_0430	STM14_0430	hypothetical protein	0	0	0	0	9	9	0	0	2	0	0	177	0	59	0	0	1	1
	418670	419557		+	prpB	STM14_0431	2-methylisocitrate lyase	104	101	99	9226	8909	8715	8	10	4078	4102	4085	339832	342416	342557	333	384	1	1
419670			419598	-	STnc3280	-	sRNA	0	0	0	0	15	1	0	0	0	0	0	0	0	0	0	0	1	1
	419680	420849		+	prpC	STM14_0432	methylcitrate synthase	154	157	159	13656	13775	13949	9	11	9226	9213	9230	768780	768940	774067	570	658	1	1
	420889	422340		+	prpD	STM14_0433	2-methylcitrate dehydratase	294	306	259	25977	26825	22719	14	17	14086	14307	14253	1173716	1194054	1195291	708	817	1	1
	422381	424267		+	prpE	STM14_0434	propionyl-CoA synthetase	320	331	350	28231	29007	30709	12	15	15908	15895	15981	1325484	1326610	1340191	610	705	1	1
	425345	424371		-	hemB	STM14_0435	delta-aminolevulinic acid dehydratase	2664	2647	2652	234998	231440	232245	197	238	2426	2459	2542	202208	205262	213232	183	212	1	1
	425565	425684		+	STM14_0436	STM14_0436	hypothetical protein	0	0	0	0	0	0	0	0	0	0	0	0	0	0	0	0	1	1
	425827	425675		-	STM14_0437	STM14_0437	hypothetical protein	0	0	0	0	0	0	0	0	0	0	0	0	0	0	0	0	1	1
	425858	428794		+	yaiU	STM14_0438	flagellar protein	602	588	609	53153	51453	53348	14	17	670	679	667	55848	56734	55935	16	19	1	1
	428880	429503		+	yaiV	STM14_0439	putative DNA-binding transcriptional regulator	60	73	66	5324	6424	5846	7	9	75	86	82	6279	7205	6934	9	10	0.00436421	1
	430678	429548		-	ampH	STM14_0440	beta-lactamase/D-alanine carboxypeptidase	403	421	384	35574	36867	33673	25	31	518	538	495	43239	44917	41579	33	38	1	1
	430909	430751		-	STM14_0441	STM14_0441	hypothetical protein	0	0	0	0	0	0	0	0	0	0	0	0	0	58	0	0	1	1
	430925	431059		+	STM14_0442	STM14_0442	conserved hypothetical protein	23	17	26	2084	1565	2328	12	14	22	22	16	1873	1910	1420	11	12	0.0167561	1
	431052	432272		+	sbmA	STM14_0443	transport protein	272	275	280	24040	24104	24567	16	19	310	306	310	25884	25568	26076	18	21	0.0612299	1
	432287	433381		+	yaiW	STM14_0444	putative outer membrane lipoprotein	428	447	463	37798	39106	40597	29	35	406	391	403	33907	32639	33806	26	30	0	0
	433727	433419		-	yaiY	STM14_0445	putative inner membrane protein	56	49	55	5007	4362	4888	12	15	73	75	76	6136	6326	6426	17	20	4.87025e-08	1
	433714	433827		+	STM14_0446	STM14_0446	hypothetical protein	9	9	6	821	828	575	5	6	10	14	9	834	1202	786	7	8	0.00976341	1
	433995	434210		+	yaiZ	STM14_0447	putative inner membrane protein	293	300	287	25897	26252	25207	98	119	214	198	208	17895	16564	17520	69	80	2.16738e-56	4.37076e-55
	435330	434236		-	ddl_1	STM14_0448	D-alanyl-alanine synthetase A	1508	1469	1514	133047	128462	132594	99	119	1342	1275	1261	111877	106413	105815	85	98	1	1
	435408	436121		+	STM14_0449	STM14_0449	putative inner membrane protein	64	53	62	5664	4713	5452	6	7	91	96	100	7608	8040	8417	9	11	6.82984e-23	1
	436290	437501		+	STM14_0450	STM14_0450	putative permease	82	71	77	7257	6228	6814	4	5	64	57	66	5361	4777	5585	3	4	3.15535e-12	1
	437620	437742		+	STM14_0451	STM14_0451	hypothetical protein	33	26	28	2987	2287	2484	17	21	34	31	34	2889	2667	2856	19	22	0.447809	1
	437792	438058		+	yaiB	STM14_0452	hypothetical protein	1921	1955	1944	169436	170914	170264	526	637	2311	2349	2389	192569	196105	200400	637	735	1	1
	438243	438082		-	STM14_0453	STM14_0453	hypothetical protein	0	0	0	0	59	82	0	0	3	0	0	293	59	0	0	0	1.25691e-05	1
438289			438160	-	STnc4150	-	sRNA	0	0	1	0	59	121	0	0	3	0	0	295	59	0	0	0	0.00170774	1
	438410	438730		+	psiF	STM14_0454	hypothetical protein	77	79	76	6851	6910	6714	17	21	144	138	164	12018	11528	13766	33	38	7.53188e-68	1.65963e-66
	438822	439934		+	yaiC	STM14_0455	diguanylate cyclase AdrA	87	82	79	7719	7189	6995	5	6	124	123	117	10351	10304	9850	7	9	2.93755e-19	1
	440758	439949		-	proC	STM14_0456	pyrroline-5-carboxylate reductase	3505	3552	3532	309132	310598	309256	315	382	3595	3691	3629	299563	308100	304327	325	375	1	1
	440792	440941		+	STM14_0457	STM14_0457	hypothetical protein	0	0	0	25	25	25	0	0	1	1	2	150	117	177	0	0	1.53259e-28	1
	440898	441353		+	yaiI	STM14_0458	hypothetical protein	183	187	183	16147	16423	16107	29	35	214	196	202	17901	16437	16943	32	37	0.083162	0.601245
	441538	442083		+	aroL	STM14_0459	shikimate kinase II	476	526	501	42003	46010	43917	66	80	402	388	397	33556	32425	33303	52	60	1	1
	442110	442301		+	yaiA	STM14_0460	hypothetical protein	212	214	218	18784	18713	19124	81	98	281	316	279	23464	26405	23440	110	127	1.32222e-21	1.80093e-20
	442552	443229		+	aroM	STM14_0461	hypothetical protein	421	425	426	37177	37237	37364	45	54	562	547	504	46878	45657	42311	57	66	1	1
	443300	443584		+	yaiE	STM14_0462	hypothetical protein	391	391	398	34505	34198	34899	100	121	370	334	368	30899	27930	30886	90	104	6.61427e-16	7.91356e-15
	444533	443622		-	rdgC	STM14_0463	recombination associated protein	895	857	869	78962	74966	76109	69	84	1010	1064	1027	84201	88818	86121	82	94	1	1
	444687	444556		-	STM14_0464	STM14_0464	hypothetical protein	0	0	0	62	0	62	0	0	0	0	0	0	0	0	0	0	1	1
	444659	445567		+	yajF	STM14_0465	fructokinase	699	667	682	61667	58339	59758	54	65	662	718	713	55193	59937	59853	55	64	1	1
	446761	445589		-	araJ	STM14_0466	protein AraJ	141	151	129	12483	13274	11380	8	10	156	152	156	13063	12728	13146	9	11	0.212116	1
	450074	446934		-	sbcC	STM14_0467	exonuclease subunit SbcC	1238	1229	1240	109231	107484	108599	28	34	1049	1057	1083	87435	88223	90821	24	28	1	1
	451273	450071		-	sbcD	STM14_0468	exonuclease subunit SbcD	272	296	279	24001	25895	24431	16	20	289	319	317	24141	26699	26602	18	21	0.360112	1
	451446	451315		-	STM14_0469	STM14_0469	hypothetical protein	0	0	0	62	61	62	0	0	0	0	0	0	0	0	0	0	1	1
	451488	452177		+	phoB	STM14_0470	transcriptional regulator PhoB	696	693	681	61396	60666	59672	72	87	825	851	805	68762	71051	67513	86	100	1	1
	452247	453542		+	phoR	STM14_0471	phosphate regulon sensor protein	442	429	449	38988	37516	39353	24	29	474	465	479	39514	38840	40216	26	30	1	1
	453904	453755		-	STM14_0472	STM14_0472	hypothetical protein	0	0	1	69	60	171	0	0	0	0	0	0	0	0	0	0	1	1
	453951	455270		+	brnQ	STM14_0473	branched-chain amino acid transporter	1243	1238	1248	109679	108232	109272	68	82	1300	1331	1325	108391	111119	111190	72	83	1	1
	455345	456715		+	proY	STM14_0474	putative proline-specific permease	371	388	374	32794	33995	32829	19	24	301	299	305	25143	24984	25612	15	18	1.03951e-39	1
	456877	458694		+	malZ	STM14_0475	maltodextrin glucosidase	250	233	236	22090	20426	20744	9	11	236	235	234	19692	19654	19687	9	10	0.00405447	1
	459368	458766		-	STM14_0476	STM14_0476	putative thiol-alkyl hydroperoxide reductase	22927	22880	22806	2022106	2000324	1996803	2746	3327	25167	25161	25317	2096984	2099937	2123082	3026	3493	1	1
	460159	459578		-	yajB	STM14_0477	acyl carrier protein phosphodiesterase	131	131	130	11580	11508	11453	16	19	202	209	212	16854	17471	17799	25	29	6.88818e-43	1.25996e-41
	460253	461317		+	queA	STM14_0478	S-adenosylmethionine:tRNA ribosyltransferase-isomerase	240	251	231	21203	22018	20310	16	19	241	237	239	20124	19842	20088	16	18	0.0155305	1
	461340	461450		+	STM14_0479	STM14_0479	DNA metabolism protein	35	37	31	3162	3245	2759	22	27	37	41	31	3163	3492	2606	24	27	0.646032	1
	461514	462641		+	tgt	STM14_0480	queuine tRNA-ribosyltransferase	2263	2344	2349	199652	204996	205717	148	180	1763	1699	1703	146908	141844	142813	110	127	1	1
	462664	462996		+	yajC	STM14_0481	preprotein translocase subunit YajC	6962	7039	6890	614091	615432	603263	1514	1834	5317	5292	5264	443069	441687	441476	1149	1327	1	1
	463024	464871		+	secD	STM14_0482	preprotein translocase subunit SecD	6104	6203	6106	538426	542372	534696	240	291	5482	5523	5490	456848	461005	460460	215	248	1	1
	464882	465853		+	secF	STM14_0483	preprotein translocase subunit SecF	3140	3171	3103	276961	277237	271761	233	283	2223	2224	2204	185272	185691	184835	165	190	1	1
	466001	466366		+	STM14_0484	STM14_0484	hypothetical protein	94	100	104	8333	8807	9123	19	23	125	129	131	10497	10820	11029	25	29	2.3071e-09	2.33865e-08
	466392	467084		+	STM14_0485	STM14_0485	putative regulatory protein	81	87	92	7152	7613	8126	9	11	90	88	95	7530	7416	7990	9	11	0.964753	1
	467254	467601		+	yajD	STM14_0486	hypothetical protein	459	441	448	40506	38577	39240	93	113	366	362	376	30523	30266	31607	76	88	0	0
	467631	467846		+	STM14_0487	STM14_0487	hypothetical protein	209	195	201	18485	17076	17648	67	82	149	165	170	12479	13801	14329	54	62	4.50072e-21	6.08663e-20
467990			467925	-	STnc1060	-	sRNA	18	18	16	1610	1603	1481	19	23	6	10	9	567	889	810	9	11	6.53861e-21	1
	469198	468230		-	tsx	STM14_0489	nucleoside channel	13864	13751	13818	1222782	1202228	1209842	1031	1250	13968	13781	14033	1163907	1150174	1176836	1040	1200	1	1
	469932	469393		-	yajI	STM14_0490	hypothetical protein	210	196	201	18592	17170	17610	27	32	218	221	203	18228	18489	17060	28	33	0.894992	1
	469965	470111		+	STM14_0491	STM14_0491	hypothetical protein	9	7	6	809	687	531	3	4	6	8	7	540	708	667	3	4	0.606032	1
	470084	470533		+	ybaD	STM14_0492	transcriptional regulator NrdR	1248	1260	1236	110085	110213	108250	200	243	1175	1163	1180	97957	97084	98989	188	217	1	1
	470537	471640		+	ribD	STM14_0493	bifunctional diaminohydroxyphosphoribosylaminopyrimidine deaminase/5-amino-6-(5-phosphoribosylamino)uracil reductase	3338	3354	3361	294448	293218	294328	219	266	3318	3242	3278	276528	270641	274919	215	248	1	1
	471729	472199		+	ribH	STM14_0494	riboflavin synthase subunit beta	3594	3672	3695	317039	321058	323597	561	680	3930	3922	3892	327457	327402	326451	601	694	1	1
	472220	472639		+	nusB	STM14_0495	transcription antitermination protein NusB	4365	4296	4308	385060	375645	377239	745	903	4189	4139	4155	349058	345446	348427	716	827	1	1
	472718	473695		+	thiL	STM14_0496	thiamine monophosphate kinase	1368	1304	1335	120737	114015	116957	98	119	1318	1358	1301	109820	113335	109114	98	113	1	1
	473673	474188		+	pgpA	STM14_0497	phosphatidylglycerophosphatase A	623	589	567	54980	51578	49682	83	100	497	478	466	41425	39958	39110	67	77	1	1
	474284	473976		-	STM14_0498	STM14_0498	hypothetical protein	57	64	51	5083	5618	4521	13	16	67	69	74	5597	5835	6279	16	19	0.0172955	1
	475266	474292		-	yajO	STM14_0499	putative oxidoreductase	793	808	752	69999	70705	65879	58	70	984	1029	1013	82054	85911	85009	74	86	1	1
	477185	475323		-	dxs	STM14_0500	1-deoxy-D-xylulose-5-phosphate synthase	3233	3155	3160	285167	275905	276745	123	149	3409	3440	3488	284046	287125	292502	133	154	1	1
	478108	477209		-	ispA	STM14_0501	geranyltranstransferase	2238	2282	2235	197443	199515	195707	181	219	2570	2545	2582	214194	212434	216544	206	238	1	1
	478351	478109		-	xseB	STM14_0502	exodeoxyribonuclease VII small subunit	819	804	818	72248	70312	71639	242	293	838	774	855	69856	64598	71723	244	282	1	1
	478561	480009		+	thiI	STM14_0503	thiamine biosynthesis protein ThiI	799	840	814	70546	73451	71302	40	49	774	769	795	64570	64259	66749	38	44	1	1
	480850	480053		-	phnV	STM14_0504	2-aminoethylphosphonate transporter	48	47	50	4250	4117	4405	4	5	39	30	36	3331	2559	3061	3	3	1.0288e-13	1
	481713	480853		-	phnU	STM14_0505	2-aminoethylphosphonate transporter	14	18	14	1300	1574	1282	1	1	18	16	15	1503	1395	1302	1	1	0.987791	1
	482825	481716		-	phnT	STM14_0506	2-aminoethylphosphonate transporter	63	61	58	5605	5387	5156	4	4	63	54	63	5280	4527	5331	3	4	0.0162794	1
	483844	482831		-	phnS	STM14_0507	2-aminoethylphosphonate transporter	26	23	21	2376	2090	1875	1	2	18	20	22	1566	1696	1882	1	1	0.000549522	1
	484761	484042		-	phnR	STM14_0508	2-aminoethylphosphonate transport protein	190	210	209	16813	18385	18376	20	24	162	158	158	13516	13210	13268	16	18	1.90887e-24	1
	484902	484792		-	STM14_0509	STM14_0509	hypothetical protein	0	0	0	0	0	0	0	0	1	0	0	101	0	48	0	0	1	1
	484901	486004		+	phnW	STM14_0510	2-aminoethylphosphonate--pyruvate transaminase	32	33	33	2855	2935	2905	2	2	23	28	26	1954	2371	2255	1	1	4.62207e-07	1
	486011	486823		+	phnX	STM14_0511	phosphonoacetaldehyde hydrolase	15	15	14	1373	1397	1233	1	1	17	18	25	1473	1570	2104	1	2	0.0012057	1
	487510	486920		-	thiJ	STM14_0512	hypothetical protein	731	741	758	64489	64851	66400	91	110	660	682	670	55007	56998	56232	82	94	1	1
	488384	487473		-	apbA	STM14_0513	2-dehydropantoate 2-reductase	629	631	586	55511	55201	51378	48	59	559	553	552	46618	46173	46302	44	50	1	1
	488510	489001		+	yajQ	STM14_0514	nucleotide-binding protein	2841	2912	2788	250645	254632	244139	419	507	2550	2612	2532	212550	218074	212395	377	435	1	1
	490412	489048		-	yajR	STM14_0515	putative transport protein	445	439	461	39331	38395	40409	23	28	519	501	497	43323	41892	41724	26	30	1	1
	490949	492460		+	STM14_0517	STM14_0517	putative periplasmic protein	143	135	122	12684	11870	10766	6	7	149	127	158	12424	10657	13325	6	8	0.493266	1
	492472	493965		+	STM14_0518	STM14_0518	TPR repeat-containing protein	195	195	206	17204	17120	18080	9	11	188	198	186	15671	16565	15614	9	10	0.00125545	1
	494937	494047		-	cyoE	STM14_0519	protoheme IX farnesyltransferase	18879	18842	18674	1665130	1647266	1635064	1527	1850	14736	14870	14941	1227860	1241057	1252931	1206	1392	1	1
	495278	494949		-	cyoD	STM14_0520	cytochrome o ubiquinol oxidase subunit IV	6357	6252	6388	560666	546586	559341	1389	1683	5022	5121	5061	418482	427444	424473	1111	1283	1	1
	495892	495278		-	cyoC	STM14_0521	cytochrome o ubiquinol oxidase subunit III	14181	14231	14271	1250726	1244122	1249517	1675	2029	11179	11218	11233	931473	936233	942017	1319	1522	1	1
	497873	495882		-	cyoB	STM14_0522	cytochrome o ubiquinol oxidase subunit I	44072	44109	44034	3887053	3856203	3855455	1601	1940	28372	28605	28623	2364010	2387383	2400256	1036	1196	1	1
	498840	497884		-	cyoA	STM14_0523	cytochrome o ubiquinol oxidase subunit II	18315	18065	18033	1615387	1579385	1578912	1372	1662	10366	10494	10634	863742	875859	891763	793	916	1	1
	500768	499293		-	ampG	STM14_0524	muropeptide transporter	946	990	989	83513	86623	86658	47	57	995	1000	1050	82959	83475	88101	49	57	1	1
	501390	500812		-	yajG	STM14_0525	hypothetical protein	873	879	886	77048	76863	77578	109	133	1077	1075	1124	89743	89741	94260	136	157	1	1
	501468	501653		+	STM14_0526	STM14_0526	hypothetical protein	9	8	8	808	726	719	3	4	9	13	8	795	1129	686	4	4	0.111951	1
	501694	502011		+	bolA	STM14_0527	transcriptional regulator BolA	909	920	914	80226	80473	80056	208	252	943	942	907	78627	78667	76123	211	244	1	1
	502166	502053		-	STM14_0528	STM14_0528	hypothetical protein	0	0	0	0	0	0	0	0	0	0	0	37	0	37	0	0	1	1
	502358	503656		+	tig	STM14_0529	trigger factor	29273	29083	29265	2581847	2542606	2562361	1627	1972	21511	21537	21433	1792416	1797503	1797377	1197	1382	1	1
	503903	504526		+	clpP	STM14_0530	ATP-dependent Clp protease proteolytic subunit	6245	6139	6127	550834	536718	536456	715	867	5279	5173	5167	439928	431736	433357	603	697	1	1
	504670	504774		+	STM14_0531	STM14_0531	hypothetical protein	477	482	500	42089	42207	43794	335	406	476	491	490	39691	40980	41128	334	386	1	1
	504778	506049		+	clpX	STM14_0532	ATP-dependent protease ATP-binding subunit	12633	12680	12788	1114203	1108601	1119721	722	875	10734	10673	10721	894433	890760	899118	609	703	1	1
506183			506077	-	sraA	psrA/t15	sRNA	0	0	0	12	0	0	0	0	0	0	0	9	9	19	0	0	2.98176e-07	1
	506235	508589		+	lon	STM14_0533	DNA-binding ATP-dependent protease La	13821	13773	13827	1219036	1204159	1210625	424	514	12189	12151	12261	1015688	1014103	1028185	374	432	1	1
	508798	509070		+	hupB	STM14_0534	transcriptional regulator HU subunit beta	47133	47096	47389	4157009	4117283	4149173	12519	15169	45912	46097	46025	3825518	3847233	3859578	12197	14080	1	1
	509361	511232		+	cypD	STM14_0535	peptidyl-prolyl cis-trans isomerase (rotamase D)	4272	4242	4247	376782	370912	371874	164	199	4480	4656	4564	373294	388628	382767	176	203	1	1
	511390	511028		-	STM14_0536	STM14_0536	hypothetical protein	0	0	0	0	0	0	0	0	0	0	0	0	0	0	0	0	1	1
	511382	511756		+	ybaV	STM14_0537	putative DNA uptake protein	79	83	86	7020	7276	7600	16	19	103	107	102	8583	9004	8583	20	23	5.03569e-06	1
	511860	512258		+	ybaW	STM14_0538	putative esterase	131	112	119	11578	9822	10443	21	26	174	187	174	14545	15626	14644	32	37	1.35096e-27	2.01303e-26
	513059	512364		-	ybaX	STM14_0539	queuosine biosynthesis protein QueC	581	602	605	51255	52677	53051	62	75	505	476	532	42131	39807	44658	52	60	1	1
	514824	513124		-	ybaE	STM14_0540	putative ABC transporter periplasmic binding protein	378	417	408	33373	36502	35783	17	20	251	261	292	20978	21788	24566	11	13	0	1
	514925	515743		+	cof	STM14_0541	putative hydrolase	78	67	88	6918	5901	7740	6	8	54	54	63	4514	4528	5338	5	5	1.45306e-20	1
515691			515785	+	STnc930	-	sRNA	8	7	9	738	670	790	6	7	11	10	12	928	883	1041	8	10	0.00465149	1
	516847	515792		-	STM14_0542	STM14_0542	putative cysteine synthase/cystathionine beta-synthase	111	125	127	9832	10974	11120	8	10	122	124	121	10216	10406	10156	8	9	0.214777	1
	516834	517418		+	ybaO	STM14_0543	putative transcriptional regulator	320	354	344	28284	31024	30180	42	50	236	207	205	19724	17327	17238	26	30	0	0
	517459	519231		+	mdlA	STM14_0544	putative multidrug transporter membrane\ATP-binding component	434	432	413	38293	37840	36194	17	21	381	376	375	31809	31439	31488	15	17	0	1
	519224	521005		+	mdlB	STM14_0545	putative multidrug transporter membrane\ATP-binding component	405	449	441	35793	39287	38665	17	21	325	332	321	27084	27783	26996	13	15	0	1
	521218	521556		+	glnK	STM14_0546	nitrogen regulatory protein P-II 2	1	1	3	134	156	279	0	0	2	1	0	238	148	53	0	0	0.0956427	1
	521588	522874		+	amtB	STM14_0547	ammonium transporter	144	159	147	12746	13980	12920	8	10	177	161	173	14751	13450	14521	9	11	0.0232327	1
	523834	522974		-	tesB	STM14_0548	acyl-CoA thioesterase II	629	652	643	55551	57031	56356	53	65	779	722	765	64915	60283	64168	63	73	1	1
	524049	524618		+	ybaY	STM14_0549	hypothetical protein	1964	2005	1916	173232	175317	167797	249	301	5223	5224	5218	435240	436056	437578	663	765	1	1
	525040	524651		-	ybaZ	STM14_0550	putative methyltransferase	133	140	154	11810	12239	13498	26	32	135	154	145	11320	12912	12180	26	31	0.219029	1
525118			525233	+	ffs	STM14_0551	rRNA	587	640	577	51801	55986	50587	375	455	186	170	164	15546	14263	13815	108	125	0	0
	526821	525271		-	ylaB	STM14_0552	hypothetical protein	322	316	317	28417	27639	27759	14	18	339	349	343	28269	29166	28768	16	18	0.900107	1
	527046	527306		+	rpmE2	STM14_0553	50S ribosomal protein L31 type B	22	30	26	2022	2677	2318	7	8	30	29	26	2576	2424	2218	7	9	0.954735	1
	527312	527452		+	rpmJ_1	STM14_0554	50S ribosomal protein L36	52	58	63	4592	5128	5557	29	36	57	59	56	4772	5001	4748	29	34	0.0422181	0.31129
	527978	527508		-	ylaC	STM14_0555	putative inner membrane protein	721	667	711	63610	58362	62297	107	130	522	517	514	43509	43230	43146	79	91	1	1
	528646	528095		-	maa	STM14_0556	maltose O-acetyltransferase	443	421	447	39113	36812	39162	57	69	414	412	411	34544	34389	34495	54	62	0	0
	529043	528825		-	hha	STM14_0557	hemolysin expression-modulating protein	605	644	671	53395	56330	58776	211	256	549	545	531	45781	45497	44586	179	206	1	1
	529445	529071		-	ybaJ	STM14_0558	hypothetical protein	816	819	806	72050	71668	70590	157	190	633	612	642	52753	51120	53907	121	140	1	1
	533090	529941		-	acrB	STM14_0559	acridine efflux pump	10265	10332	10441	905414	903279	914230	237	288	9228	9239	9204	768974	771073	771904	211	244	1	1
	534306	533113		-	acrA	STM14_0560	acridine efflux pump	4450	4416	4492	392520	386069	393370	270	327	5175	5163	5284	431224	430906	443158	315	364	1	1
	534448	535101		+	acrR	STM14_0561	DNA-binding transcriptional repressor AcrR	641	713	717	56554	62363	62832	76	92	432	460	453	36064	38438	38061	49	57	1	1
	535210	535085		-	STM14_0562	STM14_0562	hypothetical protein	0	0	0	11	19	0	0	0	0	0	0	19	17	10	0	0	0.122542	1
	535220	538582		+	aefA	STM14_0563	potassium efflux protein KefA	1400	1469	1437	123500	128433	125868	30	37	1318	1278	1308	109836	106728	109757	28	32	1	1
	539559	538624		-	STM14_0564	STM14_0564	putative transposase	528	512	503	46621	44763	44108	39	48	551	551	522	45928	46010	43805	41	48	1	1
	539796	539629		-	ybaM	STM14_0565	hypothetical protein	67	77	69	5963	6757	6060	30	37	86	85	87	7221	7133	7329	37	43	0.002348	0.0188468
	540325	539810		-	priC	STM14_0566	primosomal replication protein N''	199	207	200	17616	18100	17555	28	34	292	284	274	24369	23703	23059	39	45	1.79503e-26	2.62001e-25
	540406	540783		+	ybaN	STM14_0567	hypothetical protein	69	66	63	6113	5777	5599	12	15	101	95	102	8427	7959	8600	19	22	1.92969e-17	1
	540936	541487		+	apt	STM14_0568	adenine phosphoribosyltransferase	494	485	476	43589	42485	41718	63	77	545	548	530	45478	45812	44461	71	81	1	1
	541601	543529		+	dnaX	STM14_0569	DNA polymerase III subunits gamma and tau	2275	2318	2269	200650	202733	198741	85	104	2175	2110	2161	181252	176141	181256	80	93	1	1
	543575	543904		+	ybaB	STM14_0570	hypothetical protein	2824	2831	2806	249138	247506	245737	618	749	2171	2075	2155	180898	173249	180754	468	540	1	1
	543904	544509		+	recR	STM14_0571	recombination protein RecR	3842	3852	3774	338871	336777	330483	456	553	3159	3205	3146	263262	267558	263828	378	437	1	1
	544596	546494		+	htpG	STM14_0572	heat shock protein 90	13735	13703	13762	1211432	1197967	1204973	523	634	16918	16826	16885	1409653	1404283	1415952	643	742	1	1
546591			546508	-	STnc3130	SLasRNA0116	sRNA	0	1	1	72	101	173	1	1	1	0	0	94	79	79	0	1	0.0933224	1
	546818	546597		-	STM14_0573	STM14_0573	hypothetical protein	8	5	6	723	507	531	2	2	7	8	8	623	693	720	2	3	0.157002	1
	546735	547379		+	adk	STM14_0574	adenylate kinase	4005	3967	4013	353281	346856	351436	448	543	4579	4541	4569	381598	379026	383148	512	591	1	1
	547392	547598		+	STM14_0575	STM14_0575	hypothetical protein	143	123	126	12630	10759	11076	45	55	161	164	170	13442	13709	14323	57	66	1.26955e-08	1.27111e-07
	547608	548570		+	hemH	STM14_0576	ferrochelatase	664	666	644	58566	58276	56400	49	59	752	797	728	62735	66598	61070	57	65	1	1
	549676	548567		-	aes	STM14_0577	acetyl esterase	204	208	199	18065	18267	17478	13	16	169	167	164	14088	13967	13768	10	12	1.30604e-18	1
	549691	550995		+	gsk	STM14_0578	inosine-guanosine kinase	425	408	398	37501	35718	34873	22	27	532	515	513	44388	43048	43031	28	33	1	1
	552720	551044		-	ybaL	STM14_0579	putative cation:proton antiport protein	3810	3775	3767	336049	330057	329870	163	197	3509	3567	3542	292437	297775	297064	152	176	1	1
	552798	552923		+	STM14_0580	STM14_0580	hypothetical protein	4	2	2	374	219	248	1	2	6	4	4	535	379	395	2	3	0.000281324	1
	554155	552935		-	fsr	STM14_0581	putative transport protein	251	253	229	22148	22130	20053	14	17	181	146	159	15114	12231	13381	9	11	8.95055e-64	1
	554328	555980		+	ushA	STM14_0582	bifunctional UDP-sugar hydrolase/5'-nucleotidase periplasmic precursor	6906	6857	6881	609109	599527	602546	301	365	7253	7260	7119	604337	605941	597047	315	364	1	1
	556576	556097		-	ybaK	STM14_0583	hypothetical protein	519	523	551	45836	45758	48264	80	97	584	579	578	48676	48351	48548	87	101	1	1
556656			556772	+	chiX	sroB micM rybC	sRNA	3	6	5	282	603	505	3	3	4	2	1	411	176	118	1	2	1.47975e-08	1
	557572	556778		-	ybaP	STM14_0584	putative cytoplasmic protein	324	345	339	28617	30202	29712	30	37	340	346	328	28346	28914	27519	30	35	0.00240604	0.0192855
	558485	557658		-	STM14_0585	STM14_0585	putative periplasmic protein	102	82	89	9014	7252	7865	8	9	63	75	61	5266	6332	5187	5	6	1.18825e-23	1
	561140	558639		-	copA	STM14_0586	copper exporting ATPase	1204	1200	1185	106208	104950	103822	34	41	1103	1123	1111	91967	93754	93192	32	37	1	1
	561250	561666		+	cueR	STM14_0587	DNA-binding transcriptional regulator CueR	869	844	894	76729	73860	78291	151	182	888	884	835	74025	73776	70067	150	174	1	1
	562119	561667		-	ybbJ	STM14_0588	hypothetical protein	786	791	812	69365	69216	71171	127	154	774	734	783	64557	61339	65683	122	140	1	1
	563033	562116		-	ybbK	STM14_0589	putative inner membrane protein	2032	2168	2067	179242	189584	181050	164	199	1971	1963	1972	164235	163866	165398	155	179	1	1
	563180	563857		+	ybbL	STM14_0590	putative ABC transporter ATP-binding protein YbbL	188	178	168	16596	15585	14743	19	23	142	143	147	11894	12008	12407	15	17	7.043e-18	1
	563844	564623		+	ybbM	STM14_0591	putative transport protein	224	246	234	19827	21592	20554	21	26	164	184	179	13700	15411	15011	16	18	4.53417e-35	7.61074e-34
	565563	564709		-	ybbN	STM14_0592	putative thioredoxin protein	2051	2097	2149	180948	183367	188203	177	215	2207	2335	2239	183916	194949	187839	191	220	1	1
	566393	565623		-	ybbO	STM14_0593	short chain dehydrogenase	545	554	524	48140	48513	45946	50	61	638	625	627	53207	52241	52604	59	68	1	1
	567162	566548		-	tesA	STM14_0594	multifunctional acyl-CoA thioesterase I and protease I and lysophospholipase L1	315	331	340	27840	28983	29782	38	46	392	381	396	32731	31841	33245	45	53	2.32459e-05	0.000204729
	567133	567819		+	ybbA	STM14_0595	putative ABC transporter ATP-binding protein YbbA	239	253	254	21083	22124	22325	26	31	332	329	319	27716	27476	26807	34	39	3.47354e-17	4.37605e-16
	567816	570230		+	ybbP	STM14_0596	putative inner membrane protein	611	668	638	53899	58459	55909	19	23	638	702	671	53215	58615	56312	20	23	1	1
	570227	570331		+	STM14_0597	STM14_0597	hypothetical protein	11	15	11	1044	1328	1014	8	10	10	10	11	900	849	1003	7	8	0.0199461	1
570229			570280	+	STnc950	-	sRNA	5	8	4	469	777	421	8	10	5	5	6	481	471	550	8	9	0.37089	1
	570416	571549		+	STM14_0598	STM14_0598	putative outer membrane protein	205	185	183	18157	16173	16022	12	14	155	146	153	12927	12208	12908	9	11	6.94995e-22	1
	571650	571546		-	STM14_0599	STM14_0599	hypothetical protein	0	0	0	26	13	26	0	0	0	0	0	0	59	59	0	0	0.0480444	1
	571806	572636		+	sfbA	STM14_0600	putative ABC-type transport system ATPase component	216	219	211	19050	19162	18485	18	22	202	194	218	16877	16259	18293	17	20	0.000300162	1
	572673	573689		+	sfbB	STM14_0601	putative ABC-type transport system ATPase component	212	212	213	18703	18554	18718	15	18	190	195	214	15894	16321	18024	14	16	7.88426e-05	1
	573682	574341		+	sfbC	STM14_0602	putative ABC transporter permease component	125	124	114	11063	10862	10060	13	16	99	105	105	8261	8783	8831	11	13	7.12109e-10	1
	575474	574380		-	ybbB	STM14_0603	tRNA 2-selenouridine synthase	846	844	856	74670	73798	74973	56	68	744	766	752	62050	63928	63081	49	57	1	1
	576470	575544		-	ybbS	STM14_0604	DNA-binding transcriptional activator AllS	155	161	156	13754	14103	13675	12	14	161	155	158	13469	12949	13263	12	14	0.099323	1
	576697	577179		+	allA	STM14_0605	ureidoglycolate hydrolase	269	282	259	23732	24655	22703	40	49	334	338	333	27905	28247	27986	50	58	7.30631e-10	7.52655e-09
	577258	578076		+	allR	STM14_0606	DNA-binding transcriptional repressor AllR	1345	1319	1343	118679	115380	117597	118	143	1311	1319	1292	109238	110096	108399	115	133	1	1
	578161	579942		+	gcl	STM14_0607	glyoxylate carboligase	122	126	115	10819	11088	10111	4	5	129	128	133	10793	10698	11222	5	6	0.646895	1
	579955	580731		+	gip	STM14_0608	hydroxypyruvate isomerase	57	58	65	5089	5137	5737	5	6	58	48	62	4851	4056	5222	5	6	0.000335761	1
	580832	581710		+	glxR	STM14_0609	tartronic semialdehyde reductase	107	96	90	9438	8424	7917	8	9	83	82	90	6960	6867	7629	7	8	6.41643e-07	1
	581776	583023		+	STM14_0610	STM14_0610	putative permease	23	23	23	2109	2052	2100	1	1	25	32	27	2127	2708	2345	1	1	0.104386	1
	583099	583353		+	ybbV	STM14_0611	putative cytoplasmic protein	4	7	4	429	633	411	1	1	7	2	5	583	235	465	1	1	0.240392	1
	583260	584573		+	allP	STM14_0612	allantoin permease	15	15	14	1373	1370	1302	0	1	24	17	21	2047	1497	1834	1	1	0.000193622	1
	584652	586013		+	allB	STM14_0613	allantoinase	189	179	183	16740	15673	16059	9	11	204	223	215	16999	18631	18061	11	13	0.000506262	1
	586072	587370		+	ybbY	STM14_0614	putative purine permease YbbY	12	10	12	1096	890	1065	0	0	18	16	19	1579	1359	1667	1	1	2.01872e-07	1
	587393	588541		+	glxK	STM14_0615	glycerate kinase II	93	92	97	8203	8072	8504	5	7	122	139	130	10245	11653	10959	8	9	5.96052e-16	1
588618			588553	-	STnc480	STnc970	sRNA	41	42	39	3658	3683	3465	45	54	38	46	36	3243	3852	3022	44	51	0.0554727	0.404837
	589406	588621		-	ylbA	STM14_0616	hypothetical protein	787	801	786	69435	70028	68842	72	88	924	943	905	77008	78724	75956	85	98	1	1
	590652	589417		-	allC	STM14_0617	allantoate amidohydrolase	289	303	293	25538	26542	25718	17	20	568	563	554	47371	47049	46493	32	38	1	1
	591723	590674		-	allD	STM14_0618	ureidoglycolate dehydrogenase	114	116	114	10097	10143	10039	7	9	265	249	265	22149	20849	22271	17	20	0	1
	592054	593718		+	fdrA	STM14_0619	membrane protein FdrA	75	71	82	6640	6210	7251	3	4	115	103	118	9585	8611	9963	4	5	3.83489e-18	1
	593728	594987		+	ylbE	STM14_0620	putative cytoplasmic protein	31	37	32	2797	3261	2838	1	2	39	41	42	3287	3493	3598	2	2	0.0400995	1
	594999	595808		+	ylbF	STM14_0621	putative cytoplasmic protein	22	19	26	2018	1712	2304	2	2	22	22	18	1858	1883	1536	1	2	0.01949	1
	595812	596705		+	arcC	STM14_0622	carbamate kinase	65	53	62	5813	4708	5503	4	5	42	36	48	3516	3055	4106	3	3	1.36362e-20	1
	597813	596746		-	purK	STM14_0623	phosphoribosylaminoimidazole carboxylase ATPase subunit	664	666	684	58573	58255	59891	45	55	863	874	854	71918	73023	71680	58	67	1	1
	598319	597810		-	purE	STM14_0624	phosphoribosylaminoimidazole carboxylase catalytic subunit	196	188	188	17313	16476	16461	27	32	281	279	288	23455	23323	24219	40	46	2.48749e-37	4.27594e-36
	599159	598437		-	lpxH	STM14_0625	UDP-2,3-diacylglucosamine hydrolase	500	479	483	44139	41943	42345	48	59	577	536	588	48129	44808	49310	56	65	1	1
	599656	599162		-	ppiB	STM14_0626	peptidyl-prolyl cis-trans isomerase B (rotamase B)	5431	5390	5441	479076	471272	476425	792	960	5272	5286	5360	439295	441181	449544	775	895	1	1
	599829	601214		+	cysS	STM14_0627	cysteinyl-tRNA synthetase	2526	2534	2507	222807	221572	219517	131	159	2337	2335	2322	194790	194944	194726	121	140	1	1
	602082	601258		-	STM14_0628	STM14_0628	putative outer membrane protein	199	178	191	17619	15625	16799	16	20	162	137	151	13545	11468	12682	13	15	2.94342e-22	1
	602516	602079		-	STM14_0629	STM14_0629	putative inner membrane protein	136	141	141	12040	12393	12430	23	28	103	99	98	8651	8337	8240	16	19	2.90166e-30	4.45155e-29
	603054	602509		-	ybcI	STM14_0630	putative membrane-bound metal-dependent hydrolase	42	43	45	3716	3799	4022	5	7	38	40	39	3220	3382	3290	5	6	0.000355345	1
	603394	603182		-	ybcJ	STM14_0631	hypothetical protein	435	427	422	38419	37341	37026	145	176	299	301	313	24975	25203	26319	103	119	0	0
	604262	603396		-	folD	STM14_0632	bifunctional 5,10-methylene-tetrahydrofolate dehydrogenase/ 5,10-methylene-tetrahydrofolate cyclohydrolase	1358	1321	1335	119774	115518	116888	111	135	1187	1168	1199	98935	97507	100575	98	114	1	1
	604444	604316		-	STM14_0633	STM14_0633	hypothetical protein	1	0	1	100	49	161	0	0	2	2	3	175	193	301	1	1	9.10439e-07	1
	604400	604555		+	STM14_0634	STM14_0634	hypothetical protein	0	0	0	0	61	62	0	0	0	0	0	0	0	0	0	0	1	1
	604824	605366		+	fimA	STM14_0635	fimbrin	1716	1732	1748	151369	151503	153046	230	279	5387	5436	5365	448936	453705	449949	719	830	1	1
	605442	605975		+	fimI	STM14_0636	fimbrial protein	163	164	168	14422	14390	14795	22	27	637	630	623	53156	52602	52255	85	98	1	1
	606019	606711		+	fimC	STM14_0637	periplasmic chaperone	88	97	91	7823	8498	8051	9	11	373	375	363	31125	31354	30475	38	44	0	0
	606742	609354		+	fimD	STM14_0638	outer membrane usher protein precursor	203	201	226	17912	17608	19820	5	7	805	818	801	67104	68309	67246	22	25	1	1
	609369	610376		+	fimH	STM14_0639	minor fimbrial subunit	97	106	99	8594	9334	8684	7	8	311	271	306	25958	22651	25725	21	24	0	1
	610386	610904		+	fimF	STM14_0640	putative fimbrial protein	78	55	73	6885	4885	6412	9	11	166	183	191	13860	15314	16097	25	29	2.52368e-183	7.23751e-182
	611582	610950		-	fimZ	STM14_0641	transcriptional regulator FimZ	82	82	74	7232	7229	6535	9	11	292	257	286	24366	21524	24007	31	36	0	0
	612908	612186		-	fimY	STM14_0642	putative regulatory protein	15	14	21	1368	1304	1839	1	2	39	33	33	3268	2791	2815	3	4	6.1697e-27	1
	613238	612927		-	STM14_0643	STM14_0643	hypothetical protein	8	11	9	720	1038	792	2	2	40	44	48	3387	3709	4056	10	11	1.0858e-192	1
	613996	613400		-	fimW	STM14_0644	putative fimbrial protein	77	76	76	6820	6669	6678	9	11	182	181	191	15217	15126	16086	22	25	1.82302e-158	1
	614019	614189		+	STM14_0645	STM14_0645	conserved hypothetical protein	1	1	1	169	97	87	0	0	0	1	2	72	106	186	0	0	0.907665	1
614252			614328	+	argU	STM14_0646	tRNA	1	1	2	117	134	186	1	1	3	3	4	315	253	349	3	3	2.65667e-07	1
	614475	614287		-	STM14_0647	STM14_0647	integrase	24	28	26	2122	2490	2306	10	12	35	40	31	2972	3397	2643	13	15	0.000153062	1
	615283	615441		+	STM14_0649	STM14_0649	hypothetical protein	0	0	0	62	60	0	0	0	0	0	0	0	0	0	0	0	1	1
	617150	615498		-	STM14_0650	STM14_0650	putative inner membrane protein	1149	1145	1144	101418	100149	100182	50	60	1242	1232	1205	103536	102839	101073	53	61	1	1
	618057	617131		-	yfdH	STM14_0651	putative glycosyltransferase	506	522	512	44681	45672	44890	40	48	718	720	682	59867	60119	57242	55	63	1	1
	618416	618054		-	gtrA	STM14_0652	putative glycosyl translocase	122	114	116	10766	10045	10206	23	28	217	244	238	18099	20404	19975	46	53	2.70441e-109	7.07985e-108
618523			618632	+	STnc1870	-	sRNA	1	2	1	124	211	105	1	1	1	1	1	118	118	118	0	1	0.174455	1
618678			618750	+	STM14_0653	STM14_0653	tRNA	2	2	2	215	200	200	2	2	4	3	3	370	303	274	3	4	0.0029823	1
	619613	619284		-	STM14_0655	STM14_0655	sensor kinase	0	0	1	62	61	124	0	0	4	3	3	411	294	319	0	1	9.33601e-30	1
	620806	619952		-	STM14_0657	STM14_0657	putative transcriptional regulator	133	121	129	11747	10627	11315	10	13	98	100	108	8202	8404	9074	8	10	1.29472e-15	1
	621022	622347		+	STM14_0658	STM14_0658	pyridine nucleotide-disulfide oxidoreductase	50	58	64	4458	5125	5681	3	3	91	87	97	7590	7271	8160	5	5	3.20119e-21	1
	622520	622266		-	STM14_0659	STM14_0659	hypothetical protein	3	2	3	311	246	310	0	1	0	1	2	59	92	178	0	0	3.53653e-13	1
	622504	622740		+	STM14_0660	STM14_0660	putative periplasmic protein	4	3	5	411	332	516	1	1	1	1	2	126	126	234	0	0	8.53491e-15	1
	622753	623313		+	STM14_0661	STM14_0661	putative inner membrane protein	21	23	20	1887	2032	1785	2	3	15	17	18	1293	1486	1569	2	2	4.38417e-05	1
	624567	623392		-	STM14_0662	STM14_0662	putative DNA repair ATPase	1293	1362	1263	114052	119074	110657	80	97	1160	1125	1148	96706	93965	96285	70	81	1	1
	624893	626287		+	pheP	STM14_0663	phenylalanine transporter	427	424	457	37669	37084	40098	22	27	398	412	401	33175	34435	33633	20	24	0	0
	627576	626329		-	ybdG	STM14_0664	hypothetical protein	1460	1471	1452	128808	128663	127144	84	102	1657	1625	1655	138115	135670	138817	95	110	1	1
	627603	627788		+	STM14_0665	STM14_0665	conserved hypothetical protein	0	0	0	0	0	0	0	0	0	0	0	47	53	5	0	0	1	1
	627887	629857		+	apeE	STM14_0666	outer membrane esterase	609	633	602	53767	55388	52770	22	27	1243	1205	1183	103625	100631	99275	44	51	1	1
	630024	632753		+	STM14_0667	STM14_0667	putative inner membrane protein	1253	1242	1260	110587	108642	110398	33	40	1200	1202	1222	100041	100398	102543	32	36	1	1
	633867	632881		-	STM14_0668	STM14_0668	putative phosphosugar isomerase	55	55	60	4894	4881	5332	4	5	66	57	65	5523	4757	5508	4	5	0.989286	1
	634977	633934		-	STM14_0669	STM14_0669	putative inner membrane protein	18	22	26	1632	1971	2312	1	1	31	27	32	2645	2306	2698	2	2	0.000472609	1
	635864	635010		-	STM14_0670	STM14_0670	putative PTS system mannose-specific enzyme IID	12	17	11	1122	1508	987	1	1	21	21	22	1804	1772	1869	1	2	3.89871e-08	1
	636610	635867		-	STM14_0671	STM14_0671	putative inner membrane protein	8	3	8	736	305	718	0	0	8	8	9	708	738	831	0	1	0.00991671	1
	637095	636625		-	STM14_0672	STM14_0672	putative PTS system mannose-specific enzyme IIAB	3	3	4	297	312	415	0	0	14	14	16	1212	1199	1381	2	2	6.95717e-66	1
	637522	637073		-	STM14_0673	STM14_0673	putative PTS system mannose-specific enzyme IIAB	4	2	4	437	246	352	0	0	4	3	8	411	279	689	0	1	0.01403	1
	638375	637722		-	nfnB	STM14_0674	dihydropteridine reductase	2480	2382	2421	218774	208243	212029	268	325	2125	2111	2135	177121	176239	179086	235	271	1	1
	638840	638472		-	ybdF	STM14_0675	hypothetical protein	303	295	323	26767	25838	28309	60	73	307	308	290	25642	25724	24324	59	68	0.000323106	0.00271171
	639421	638840		-	STM14_0676	STM14_0676	putative regulatory protein	518	514	522	45770	44944	45711	64	78	465	473	453	38755	39491	38068	57	66	1	1
	639577	639684		+	STM14_0677	STM14_0677	hypothetical protein	19	18	23	1759	1634	2032	13	16	21	22	24	1800	1860	2056	15	17	0.711801	1
	639710	640051		+	STM14_0678	STM14_0678	putative regulatory protein	304	316	299	26891	27642	26202	64	78	505	478	500	42084	39934	41942	104	120	0	0
	640305	640057		-	ybdJ	STM14_0679	putative inner membrane protein	51	50	45	4581	4423	4011	14	17	38	34	36	3211	2900	3089	10	12	1.97972e-13	1
	641490	640372		-	ybdK	STM14_0680	carboxylate-amine ligase	55	65	55	4855	5725	4878	3	4	135	148	146	11264	12414	12251	9	10	8.08094e-127	1
	642206	641502		-	entD	STM14_0681	phosphopantetheinyltransferase component of enterobactin synthase multienzyme complex	2	3	3	231	308	266	0	0	5	7	5	454	645	470	0	0	5.51557e-09	1
	644507	642252		-	fepA	STM14_0682	outer membrane receptor FepA	92	83	75	8194	7310	6575	2	3	75	68	78	6273	5704	6550	2	2	2.00993e-07	1
	644635	644504		-	STM14_0683	STM14_0683	hypothetical protein	0	0	0	0	0	0	0	0	0	0	0	0	0	0	0	0	1	1
	644696	645910		+	fes	STM14_0684	enterobactin/ferric enterobactin esterase	37	47	38	3284	4168	3355	2	2	25	31	40	2165	2630	3414	1	2	3.3609e-08	1
	645941	646159		+	ybdZ	STM14_0685	putative cytoplasmic protein	4	2	2	380	223	224	1	1	2	3	2	167	295	228	0	1	0.20671	1
	646156	650040		+	entF	STM14_0686	enterobactin synthase subunit F	146	131	121	12895	11497	10662	2	3	144	147	132	12075	12291	11133	2	3	0.888637	1
	650290	651426		+	fepE	STM14_0687	ferric enterobactin transport protein FepE	452	444	450	39873	38837	39404	28	34	443	427	430	36993	35699	36078	27	31	1	1
	652273	651479		-	fepC	STM14_0688	iron-enterobactin transporter ATP-binding protein	13	18	19	1191	1597	1670	1	1	29	28	28	2484	2356	2414	2	3	1.21841e-12	1
	653259	652270		-	fepG	STM14_0689	iron-enterobactin transporter permease	20	22	27	1808	1952	2374	1	2	41	28	28	3471	2339	2410	2	2	3.62224e-05	1
	654266	653259		-	fepD	STM14_0690	iron-enterobactin transporter membrane protein	12	11	10	1102	1028	915	0	1	16	21	19	1342	1815	1618	1	1	8.88503e-09	1
	654377	655621		+	ybdA	STM14_0691	enterobactin exporter EntS	35	32	28	3116	2804	2535	1	2	30	31	34	2549	2597	2912	1	2	0.170741	1
	656640	655684		-	fepB	STM14_0692	iron-enterobactin transporter periplasmic binding protein	47	43	38	4221	3768	3342	3	3	45	50	53	3763	4205	4444	3	4	0.335993	1
	656949	658124		+	entC	STM14_0693	isochorismate synthase	30	23	26	2726	2081	2338	1	2	40	36	36	3360	3034	3039	2	2	4.89368e-05	1
	658134	659744		+	entE	STM14_0694	enterobactin synthase subunit E	51	44	50	4513	3930	4397	2	2	58	52	60	4873	4361	5080	2	2	0.179227	1
	659758	660615		+	entB	STM14_0695	2,3-dihydro-2,3-dihydroxybenzoate synthetase	81	84	89	7186	7348	7861	7	8	92	94	87	7700	7886	7315	7	8	0.657064	1
	660615	661370		+	entA	STM14_0696	2,3-dihydroxybenzoate-2,3-dehydrogenase	50	50	52	4458	4429	4584	4	5	65	63	70	5444	5327	5925	6	7	0.000237488	1
	661373	661786		+	ybdB	STM14_0697	hypothetical protein	37	38	36	3271	3323	3212	6	7	43	41	44	3627	3498	3706	7	8	0.272088	1
	661861	661971		+	STM14_0698	STM14_0698	hypothetical protein	14	13	15	1277	1208	1314	9	11	11	11	9	966	973	822	7	8	0.000177852	1
	661968	664073		+	cstA	STM14_0699	carbon starvation protein	16744	16678	16728	1476822	1458114	1464653	574	696	19836	19595	19751	1652814	1635398	1656326	677	782	1	1
	664137	664334		+	ybdD	STM14_0700	putative cytoplasmic protein	923	890	907	81457	77810	79419	331	401	1049	1139	1116	87443	95125	93586	402	464	1	1
	665458	664370		-	ybdH	STM14_0701	hypothetical protein	113	111	113	9979	9717	9922	7	9	125	129	127	10440	10819	10652	8	9	0.0414903	1
	665585	666745		+	ybdL	STM14_0702	putative aminotransferase	179	170	180	15804	14945	15813	11	13	147	152	159	12325	12751	13389	9	11	1.09145e-10	1
	667363	666746		-	ybdM	STM14_0703	putative transcriptional regulator	381	397	417	33649	34773	36537	46	56	441	427	443	36827	35700	37152	51	59	0.541255	1
	668571	667336		-	ybdN	STM14_0704	putative 3'-phosphoadenosine 5'-phosphosulfate sulfotransferase	214	226	207	18923	19773	18134	12	15	272	255	244	22720	21332	20501	15	17	8.75862e-06	1
	669639	668737		-	ybdO	STM14_0705	putative transcriptional regulator	337	332	341	29785	29047	29868	27	32	348	342	344	29017	28573	28913	27	31	0.0225997	0.169039
669817			669925	+	STnc3180	-	sRNA	3	3	4	316	325	362	2	3	2	1	0	167	117	8	0	0	3.10599e-24	1
	670702	669956		-	dsbG	STM14_0706	disulfide isomerase/thiol-disulfide oxidase	954	921	897	84161	80560	78549	89	108	1006	1023	1001	83863	85419	84020	97	113	1	1
670848			670999	+	STnc070	-	sRNA	689	701	714	60854	61337	62592	334	405	442	448	417	36855	37444	34995	207	239	1	1
	671143	671706		+	ahpC	STM14_0707	alkyl hydroperoxide reductase subunit C	14379	14467	14288	1268223	1264827	1251004	1845	2236	14285	14333	14308	1190316	1196253	1199913	1836	2119	1	1
	671831	673513		+	ahpF	STM14_0708	alkyl hydroperoxide reductase F52a subunit	1767	1749	1780	155843	152962	155902	75	92	1514	1454	1538	126218	121395	129006	64	74	1	1
	673845	674405		+	STM14_0709	STM14_0709	putative anaerobic dehydrogenase component	0	1	0	61	122	0	0	0	2	1	1	236	163	104	0	0	2.3877e-08	1
	674398	676677		+	STM14_0710	STM14_0710	putative oxidoreductase protein	174	176	180	15355	15409	15761	5	6	183	195	187	15287	16278	15684	5	6	0.62399	1
	676674	677033		+	STM14_0711	STM14_0711	molybdopterin-containing oxidoreductase iron-sulfur subunit	27	32	32	2415	2813	2829	6	7	45	44	44	3789	3748	3743	9	10	9.01015e-08	1
	677033	677800		+	STM14_0712	STM14_0712	putative hydrogenase protein	299	297	316	26402	26002	27701	28	34	329	336	354	27441	28047	29716	32	36	0.104973	0.752617
	678296	677868		-	ybdQ	STM14_0713	putative universal stress protein	9913	9986	10062	874338	873025	881063	1685	2042	7165	7104	7135	597049	592885	598386	1203	1389	1	1
	678228	678434		+	STM14_0714	STM14_0714	hypothetical protein	4	6	8	422	557	713	2	2	0	1	1	59	117	116	0	0	6.40902e-85	1
	678539	678399		-	STM14_0715	STM14_0715	hypothetical protein	1	1	1	171	117	152	0	1	0	1	1	41	106	101	0	0	0.000978307	1
	678519	679757		+	ybdR	STM14_0716	putative dehydrogenase	68	72	76	6065	6367	6723	4	5	148	163	163	12361	13603	13718	9	10	9.84831e-104	1
	680250	679840		-	rnk	STM14_0717	nucleoside diphosphate kinase regulator	2056	2088	2080	181413	182605	182180	365	442	1282	1243	1248	106853	103776	104680	221	255	1	1
680418			680323	-	sRNA10	-	sRNA	116	103	109	10290	9030	9554	82	100	67	72	69	5633	6068	5858	52	60	1.29487e-47	2.47151e-46
	681291	680485		-	rna	STM14_0718	ribonuclease I	2215	2228	2285	195403	194797	200143	201	243	1600	1652	1603	133362	137887	134475	145	167	1	1
	682864	681401		-	citT	STM14_0719	citrate/succinate transport antiport protein	85	81	75	7517	7144	6631	4	4	86	80	94	7218	6713	7900	4	4	0.728148	1
	683798	682902		-	citG	STM14_0720	triphosphoribosyl-dephospho-CoA synthase	0	3	2	60	307	245	0	0	6	1	4	511	88	356	0	0	0.00216572	1
	684321	683770		-	citX	STM14_0721	2'-(5''-triphosphoribosyl)-3'-dephospho-CoA:apo- citrate lyase	0	2	1	62	247	143	0	0	9	7	9	820	638	817	1	1	1.44852e-74	1
	685854	684325		-	citF	STM14_0722	citrate lyase alpha chain/citrate-ACP transferase	12	9	11	1118	801	966	0	0	15	20	24	1326	1674	2073	0	1	1.62612e-13	1
	686772	685864		-	citE	STM14_0723	citrate lyase beta chain	8	12	7	748	1049	676	0	0	12	13	9	1061	1125	807	0	1	0.0340448	1
	687065	686769		-	citD	STM14_0724	citrate lyase subunit gamma	0	0	1	62	61	122	0	0	3	0	1	295	59	156	0	0	5.12883e-05	1
	688138	687062		-	citC	STM14_0725	citrate lyase synthetase	1	2	2	124	247	186	0	0	6	7	9	570	650	810	0	0	3.30418e-38	1
	688331	688513		+	STM14_0726	STM14_0726	conserved hypothetical protein	2	3	2	187	309	186	1	1	0	0	0	0	34	34	0	0	1.25458e-80	1
	688523	690184		+	dpiB	STM14_0727	sensory histidine kinase	189	180	187	16731	15810	16421	8	9	303	319	315	25308	26675	26489	13	15	3.69513e-73	1
	690153	690833		+	dpiA	STM14_0728	two-component response regulator DpiA	202	194	213	17886	17005	18702	21	26	368	333	373	30675	27820	31323	38	43	0	0
690998			690852	-	STnc3550	-	sRNA	20	17	22	1787	1492	1993	9	11	28	27	31	2372	2278	2622	14	16	8.17959e-06	1
	692272	690887		-	dcuC	STM14_0729	C4-dicarboxylate transporter DcuC	193	210	211	17090	18374	18526	10	12	315	331	324	26266	27688	27205	16	19	9.7654e-56	1
	692333	692443		+	STM14_0730	STM14_0730	hypothetical protein	0	0	0	0	0	0	0	0	0	0	0	0	0	0	0	0	1	1
	692651	693223		+	pagP	STM14_0731	palmitoyl transferase for Lipid A	641	624	640	56560	54635	56088	80	97	957	977	1019	79794	81616	85505	124	143	1	1
	693411	693620		+	cspE	STM14_0732	cold shock protein CspE	17334	17424	17308	1528798	1523343	1515477	5983	7250	13432	13333	13329	1119238	1112799	1117813	4605	5317	1	1
	694061	693678		-	ccrB	STM14_0733	camphor resistance protein CrcB	145	155	135	12811	13585	11873	27	33	121	118	133	10159	9910	11196	23	27	1.15579e-10	1.23987e-09
	694152	694940		+	ybeM	STM14_0734	putative hydrolase	99	102	111	8803	8957	9735	9	11	192	185	188	16045	15475	15842	17	20	9.41189e-71	1
	694969	695076		+	STM14_0735	STM14_0735	hypothetical protein	7	11	10	633	983	929	6	7	13	15	18	1136	1264	1576	10	12	9.54404e-08	1
	695069	695272		+	tatE	STM14_0736	twin arginine translocase protein E	640	665	641	56477	58183	56171	230	279	875	865	894	72977	72209	74988	311	359	1	1
	696323	695358		-	lipA	STM14_0737	lipoyl synthase	3555	3643	3566	313594	318503	312300	268	325	3140	3229	3184	261653	269515	267061	238	275	1	1
	696498	696364		-	STM14_0738	STM14_0738	hypothetical protein	16	16	19	1411	1430	1685	9	11	16	18	18	1359	1569	1547	9	11	0.747729	1
	697482	696529		-	ybeF	STM14_0739	putative DNA-binding transcriptional regulator	108	104	107	9527	9110	9409	8	9	173	165	180	14457	13783	15104	13	15	4.20651e-43	1
	697727	697584		-	STM14_0740	STM14_0740	hypothetical protein	5	4	5	498	372	508	2	3	6	5	12	570	487	1064	4	4	3.55344e-05	1
	698425	697784		-	lipB	STM14_0741	lipoyltransferase	524	528	547	46257	46220	47913	60	72	631	596	651	52589	49765	54610	70	81	1	1
	698354	698719		+	STM14_0742	STM14_0742	hypothetical protein	8	5	4	749	497	421	1	1	4	2	1	408	213	154	0	0	5.79261e-12	1
	698788	698525		-	ybeD	STM14_0743	hypothetical protein	1212	1206	1204	106973	105518	105421	331	401	1014	1001	1038	84489	83562	87091	279	322	1	1
	700108	698897		-	dacA	STM14_0744	D-alanyl-D-alanine carboxypeptidase fraction A	1783	1833	1877	157282	160315	164422	109	132	1925	1929	1921	160467	161042	161122	114	132	1	1
	700128	700277		+	STM14_0745	STM14_0745	hypothetical protein	0	0	0	41	20	62	0	0	0	0	0	0	15	15	0	0	3.32944e-11	1
	701393	700248		-	rlpA	STM14_0746	rare lipoprotein A	1766	1731	1759	155778	151379	154023	110	134	2097	2011	2061	174740	167906	172846	129	149	1	1
	702516	701404		-	mrdB	STM14_0747	cell wall shape-determining protein	546	544	532	48234	47560	46635	35	42	440	441	451	36688	36837	37854	28	33	1	1
	704420	702519		-	mrdA	STM14_0748	penicillin-binding protein 2	728	767	722	64266	67060	63279	28	34	705	719	673	58776	60021	56477	26	30	1	1
	704918	704451		-	ybeA	STM14_0749	SPOUT methyltransferase superfamily protein	737	744	781	65020	65092	68423	116	141	853	859	877	71080	71719	73559	133	154	1	1
	705239	704922		-	ybeB	STM14_0750	hypothetical protein	573	581	582	50573	50809	51009	131	159	668	674	681	55691	56321	57117	153	177	1	1
	706176	705568		-	cobC	STM14_0751	alpha ribazole-5'-P phosphatase	327	301	313	28883	26392	27467	37	45	364	336	327	30355	28105	27445	40	47	0.582282	1
	706273	707367		+	cobD	STM14_0752	threonine-phosphate decarboxylase	872	791	854	76958	69189	74803	55	67	964	955	961	80378	79712	80590	63	73	1	1
	707983	707342		-	nadD	STM14_0753	nicotinic acid mononucleotide adenylyltransferase	358	344	356	31598	30145	31197	39	48	441	456	443	36770	38126	37174	50	58	4.51751e-14	5.2508e-13
	709016	707985		-	holA	STM14_0754	DNA polymerase III subunit delta	1319	1281	1301	116340	112015	113912	91	110	1570	1544	1569	130862	128917	131590	109	126	1	1
	709606	709016		-	rlpB	STM14_0755	LPS-assembly lipoprotein RplB	2126	2175	2151	187522	190200	188349	263	319	1712	1728	1706	142688	144282	143106	210	242	1	1
	712446	709621		-	leuS	STM14_0756	hypothetical protein	7346	7348	7386	647893	642412	646711	188	228	7314	7345	7308	609460	613020	612836	187	216	1	1
	712491	712781		+	STM14_0757	STM14_0757	putative hydrolase	1	1	4	169	121	415	0	0	8	5	4	708	456	371	1	1	1.87877e-11	1
	712798	713970		+	STM14_0758	STM14_0758	putative hydrolase	46	47	44	4059	4129	3922	2	3	57	53	41	4784	4447	3485	3	3	0.889665	1
	714020	714973		+	STM14_0759	STM14_0759	2-keto-3-deoxygluconate permease	79	83	75	6992	7258	6603	6	7	91	104	115	7601	8708	9721	7	9	2.43893e-08	1
	715041	716969		+	STM14_0760	STM14_0760	putative sigma-54 dependent transcriptional regulator	1860	1858	1880	164094	162439	164609	70	84	1781	1774	1837	148453	148129	154118	67	77	1	1
	717062	717535		+	ybeL	STM14_0761	hypothetical protein	1365	1374	1369	120419	120195	119904	209	253	1458	1404	1393	121524	117217	116835	216	250	1	1
	718569	717574		-	ybeQ	STM14_0762	TPR repeat-containing protein	48	42	52	4316	3743	4592	3	4	74	75	76	6221	6339	6441	5	6	2.09291e-16	1
	718694	719401		+	ybeR	STM14_0763	putative cytoplasmic protein	43	46	37	3804	4057	3307	4	5	55	48	57	4657	4045	4820	5	6	0.00321115	1
	719398	720831		+	ybeS	STM14_0764	putative molecular chaperone	106	106	87	9373	9276	7679	5	6	114	105	110	9505	8803	9295	5	6	0.186526	1
	721536	723008		+	ybeV	STM14_0766	putative molecular chaperone	98	98	95	8697	8603	8387	4	5	94	102	103	7866	8531	8711	4	5	0.567313	1
	724709	723030		-	hscC	STM14_0767	putative heatshock protein	559	561	536	49347	49107	46973	23	28	609	606	573	50754	50604	48077	25	29	1	1
	726023	724785		-	STM14_0768	STM14_0768	putative cytoplasmic protein	1426	1410	1384	125793	123334	121243	82	99	1221	1210	1177	101761	100985	98774	70	81	1	1
	726990	726055		-	rihA	STM14_0769	ribonucleoside hydrolase 1	1874	1794	1862	165324	156866	163068	142	172	1782	1753	1778	148494	146350	149170	136	158	1	1
	727832	727107		-	gltL	STM14_0770	glutamate/aspartate transporter	1807	1805	1851	159397	157881	162145	181	220	3246	3191	3273	270514	266357	274517	322	372	1	1
	728506	727832		-	gltK	STM14_0771	glutamate/aspartate transporter	754	783	761	66520	68463	66714	82	99	1541	1554	1546	128437	129774	129697	165	191	1	1
	729246	728506		-	gltJ	STM14_0772	glutamate/aspartate transporter	828	853	837	73057	74649	73323	82	99	1569	1577	1572	130739	131652	131851	153	177	1	1
729410			729258	-	sroC	-	sRNA	1271	1238	1225	112138	108265	107319	589	713	2088	2103	2068	174049	175592	173457	987	1139	1	1
	730332	729406		-	gltI	STM14_0773	glutamate and aspartate transporter subunit	5080	5062	4968	448067	442569	435037	393	476	9589	9579	9579	798995	799515	803317	748	863	1	1
	730309	730596		+	STM14_0774	STM14_0774	hypothetical protein	3	8	7	329	720	648	1	1	3	2	2	308	242	234	0	0	2.73916e-12	1
	732207	730669		-	lnt	STM14_0775	apolipoprotein N-acyltransferase	1124	1120	1111	99160	97950	97350	52	63	1304	1288	1307	108675	107520	109663	61	70	1	1
	733105	732227		-	ybeX	STM14_0776	putative transport protein	3155	3073	3075	278301	268700	269314	255	309	3576	3584	3598	297999	299171	301726	295	340	1	1
	733251	733102		-	STM14_0777	STM14_0777	conserved hypothetical protein	369	372	369	32544	32526	32362	178	216	406	382	398	33848	31929	33448	191	220	0.55216	1
	733736	733263		-	ybeY	STM14_0778	putative metalloprotease	1341	1365	1369	118299	119332	119947	207	251	1662	1657	1649	138502	138316	138332	252	291	1	1
	734818	733733		-	phoL	STM14_0779	putative phosphate starvation-inducible protein	2947	2895	2945	259960	253126	257864	195	236	3354	3343	3446	279472	279046	289028	225	260	1	1
	734957	734838		-	STM14_0780	STM14_0780	hypothetical protein	21	16	19	1880	1408	1748	11	13	14	13	24	1173	1159	2048	10	12	0.0352336	1
	736408	734984		-	miaB	STM14_0781	rRNA modification protein	2270	2267	2270	200259	198205	198826	115	139	2290	2270	2272	190868	189451	190573	115	133	1	1
	736552	737727		+	ubiF	STM14_0782	2-octaprenyl-3-methyl-6-methoxy-1,4-benzoquinol hydroxylase	1355	1372	1321	119525	119978	115716	83	100	1268	1201	1278	105708	100303	107208	76	88	1	1
	738369	737794		-	STM14_0783	STM14_0783	putative inner membrane protein	9	10	10	850	943	898	1	1	15	19	19	1300	1626	1608	2	2	6.00502e-11	1
738579			738505	-	glnX	STM14_0784	tRNA	444	458	450	39235	40051	39449	435	527	300	304	315	25021	25408	26440	295	341	0	0
738697			738623	-	glnV	STM14_0785	tRNA	626	610	599	55266	53357	52498	590	716	434	438	443	36196	36629	37225	423	489	1	1
738820			738744	-	metU	STM14_0786	tRNA	568	566	613	50173	49534	53730	548	664	501	511	513	41799	42675	43054	478	552	1	1
738910			738836	-	glnW	STM14_0787	tRNA	901	891	853	79533	77896	74740	851	1031	752	786	760	62685	65614	63766	739	853	1	1
739020			738946	-	glnU	STM14_0788	tRNA	877	858	870	77429	75068	76238	839	1016	805	812	811	67078	67826	68045	781	901	1	1
739128			739044	-	leuW	STM14_0789	tRNA	852	847	869	75202	74108	76102	729	883	870	899	848	72548	75083	71111	743	857	1	1
739213			739137	-	metT	STM14_0790	tRNA	350	340	318	30893	29770	27849	316	383	284	282	266	23728	23607	22348	261	301	2.34545e-27	3.48581e-26
	739310	739477		+	STM14_0791	STM14_0791	hypothetical protein	0	0	0	62	0	60	0	0	0	0	0	27	9	37	0	0	0.093686	1
739406			739562	+	STnc3290	-	sRNA	11	10	7	1035	875	668	4	5	7	8	9	663	690	769	3	4	0.0464182	1
	741100	739436		-	asnB	STM14_0792	asparagine synthetase B	3179	3206	3137	280397	280351	274691	138	167	2370	2338	2292	197551	195144	192258	101	117	1	1
	742142	741390		-	nagD	STM14_0793	UMP phosphatase	954	988	987	84199	86431	86452	93	113	953	973	986	79466	81269	82719	93	107	1	1
	743409	742189		-	nagC	STM14_0794	N-acetylglucosamine operon transcriptional repressor	1499	1499	1501	132260	131108	131429	88	107	1407	1401	1427	117311	117006	119744	83	96	1	1
	744568	743414		-	nagA	STM14_0795	N-acetylglucosamine-6-phosphate deacetylase	2119	2160	2139	186954	188880	187302	134	162	1982	1942	1936	165222	162106	162401	122	141	1	1
	745428	744628		-	nagB	STM14_0796	glucosamine-6-phosphate deaminase	1566	1529	1559	138126	133688	136555	140	169	1659	1641	1664	138231	137029	139544	149	172	1	1
	745595	745470		-	STM14_0797	STM14_0797	hypothetical protein	0	1	0	55	121	38	0	0	0	0	1	19	19	102	0	0	0.0581379	1
	745755	747707		+	nagE	STM14_0798	N-acetyl glucosamine specific PTS system components IIABC	5301	5198	5352	467543	454469	468651	195	237	4742	4785	4815	395178	399385	403777	177	204	1	1
	747918	749585		+	glnS	STM14_0799	glutaminyl-tRNA synthetase	6029	6160	6067	531748	538587	531242	264	320	5078	5153	5130	423175	430063	430259	222	256	1	1
749725			749616	-	STnc3300	-	sRNA	2	4	2	181	377	222	1	2	1	0	3	158	56	279	1	1	0.00228299	1
	749621	749734		+	STM14_0800	STM14_0800	hypothetical protein	13	14	11	1223	1228	1010	8	10	12	8	9	1068	683	765	6	7	0.000328144	1
	749864	750154		+	STM14_0801	STM14_0801	hypothetical protein	436	417	412	38532	36460	36124	105	127	340	337	375	28350	28156	31495	87	100	0	0
	750031	751437		+	ybfM	STM14_0802	putative outer membrane protein	2322	2238	2330	204876	195723	204044	118	143	2967	2883	2998	247292	240667	251454	151	175	1	1
	751487	751819		+	ybfN	STM14_0803	putative lipoprotein	401	365	379	35367	31984	33216	83	100	449	468	435	37426	39134	36496	98	113	2.36005e-05	0.000207532
	753172	751868		-	citA	STM14_0804	citrate-proton symporter	149	154	136	13176	13487	11917	8	9	164	159	162	13743	13332	13631	9	10	0.130988	1
	754362	753223		-	citB	STM14_0805	citrate utilization protein b	109	88	105	9641	7723	9227	6	7	94	97	99	7840	8153	8326	6	7	0.0170425	1
	755752	754349		-	STM14_0806	STM14_0806	tricarballylate dehydrogenase	145	159	150	12842	13940	13208	7	9	135	149	136	11280	12446	11444	7	8	1.76563e-05	1
	756776	755850		-	STM14_0807	STM14_0807	putative transcriptional regulator	304	320	327	26879	28053	28673	24	30	364	371	376	30407	30990	31602	28	33	0.000431242	0.00358761
	757343	756891		-	fur	STM14_0808	ferric uptake regulator	3609	3633	3596	318303	317643	314928	577	699	2516	2540	2546	209697	212061	213529	404	467	1	1
	757442	757591		+	STM14_0809	STM14_0809	hypothetical protein	1	2	3	151	210	349	1	1	7	4	4	658	385	373	2	3	7.81958e-09	1
757522			757463	-	sRNA9	-	sRNA	62	72	63	5540	6295	5565	79	96	90	92	92	7551	7724	7737	110	127	2.00083e-10	2.1185e-09
	758254	757625		-	fldA	STM14_0810	flavodoxin FldA	2952	2959	2898	260369	258703	253790	337	408	3056	3126	3119	254712	260959	261551	356	411	1	1
	758599	758318		-	ybfE	STM14_0811	LexA regulated protein	71	70	82	6271	6129	7223	19	23	112	109	129	9385	9158	10851	30	34	5.94427e-26	8.58834e-25
	758607	758720		+	STM14_0812	STM14_0812	hypothetical protein	7	11	7	688	1046	682	5	7	8	11	7	710	992	632	5	6	0.745126	1
	759503	758733		-	ybfF	STM14_0813	hypothetical protein	839	854	828	74001	74706	72574	78	95	838	818	812	69852	68341	68114	77	89	1	1
	759655	760230		+	seqA	STM14_0814	replication initiation regulator SeqA	2114	2088	2107	186501	182586	184544	264	320	2326	2328	2409	193877	194350	202073	295	341	1	1
	760255	761895		+	pgm	STM14_0815	phosphoglucomutase	11560	11482	11403	1019584	1003861	998437	506	613	10776	10810	10687	897957	902256	896203	474	547	1	1
	762495	762010		-	STM14_0816	STM14_0816	putative cytoplasmic protein	121	128	127	10710	11232	11151	18	22	102	113	118	8576	9431	9906	16	19	3.29602e-07	1
	763879	762560		-	potE	STM14_0817	putrescine transporter	611	614	609	53973	53685	53400	33	40	406	429	432	33887	35884	36231	23	26	1	1
	766074	763876		-	speF	STM14_0818	ornithine decarboxylase	1193	1130	1140	105300	98813	99882	38	46	1028	981	980	85733	81952	82240	32	37	1	1
	766318	766193		-	STM14_0819	STM14_0819	hypothetical protein	336	347	351	29689	30396	30767	198	240	365	355	393	30467	29655	32974	213	246	0.830665	1
	766472	766585		+	STM14_0820	STM14_0820	conserved hypothetical protein	0	0	0	60	0	0	0	0	0	0	0	0	0	0	0	0	1	1
	767513	766836		-	kdpE	STM14_0821	DNA-binding transcriptional activator KdpE	319	295	331	28187	25843	29014	33	40	381	380	376	31752	31748	31535	40	46	1.63096e-06	1.50857e-05
	770194	767510		-	kdpD	STM14_0822	sensor protein KdpD	571	554	548	50410	48506	48053	15	18	517	572	528	43092	47799	44293	14	16	1	1
	770775	770191		-	kdpC	STM14_0823	potassium-transporting ATPase subunit C	39	43	35	3515	3839	3149	4	5	36	29	42	3013	2450	3556	4	5	0.000732912	1
	772832	770784		-	kdpB	STM14_0824	potassium-transporting ATPase subunit B	45	39	38	4047	3470	3370	1	1	38	40	37	3210	3358	3149	1	1	0.00566447	1
	774532	772853		-	kdpA	STM14_0825	potassium-transporting ATPase subunit A	14	14	16	1266	1285	1445	0	0	15	10	14	1263	899	1182	0	0	0.0259607	1
	774729	774532		-	STM14_0826	STM14_0826	K+-transporting ATPase, F subunit	0	0	0	0	0	60	0	0	2	2	3	207	177	252	0	1	7.03169e-78	1
	774958	775164		+	ybfA	STM14_0827	putative periplasmic protein	661	651	667	58376	56947	58455	230	279	488	468	477	40698	39088	40004	167	192	1	1
	775275	776696		+	phrB	STM14_0828	deoxyribodipyrimidine photolyase	117	116	115	10332	10165	10140	5	7	217	207	223	18144	17287	18761	11	12	5.17366e-84	1
	778330	776735		-	ybgH	STM14_0829	POT family transport protein	83	85	83	7363	7500	7281	3	4	118	104	97	9860	8688	8155	4	5	1.24032e-06	1
	778545	779288		+	ybgI	STM14_0830	putative hydrolase-oxidase	1764	1794	1745	155626	156844	152792	172	208	1885	1837	1862	157133	153351	156149	181	209	1	1
	779304	779960		+	ybgJ	STM14_0831	putative carboxylase	1073	1073	1060	94698	93811	92814	117	142	1133	1125	1159	94461	93930	97201	125	144	1	1
	779954	780886		+	ybgK	STM14_0832	putative carboxylase	1248	1215	1235	110129	106265	108191	95	115	1301	1269	1279	108423	105986	107274	99	114	1	1
	780876	781610		+	ybgL	STM14_0833	hypothetical protein	616	575	605	54402	50292	52978	59	71	558	573	548	46572	47852	45999	55	63	1	1
	781934	782065		+	STM14_0834	STM14_0834	putative cytoplasmic protein	1	0	1	93	32	121	0	0	0	1	3	50	143	292	1	1	0.000250652	1
	782125	782691		+	STM14_0835	STM14_0835	putative phage integrase	101	96	97	8971	8422	8539	12	15	173	169	159	14427	14141	13365	21	24	2.60385e-51	1
	783151	783486		+	STM14_0836	STM14_0836	putative inner membrane protein	41	45	40	3644	3966	3535	9	11	34	41	38	2852	3444	3197	8	9	0.000291154	1
	783488	784228		+	STM14_0837	STM14_0837	putative cytoplasmic protein	54	55	54	4806	4819	4752	5	6	56	52	48	4747	4360	4062	5	5	0.00691047	1
	784514	785665		+	STM14_0838	STM14_0838	putative UDP-galactopyranose mutase	35	35	34	3172	3115	2995	2	2	48	49	46	4036	4160	3926	3	3	2.41733e-05	1
	785662	786558		+	STM14_0839	STM14_0839	putative glycosyl transferase	21	15	15	1928	1376	1365	1	1	17	22	22	1456	1856	1912	1	1	0.193478	1
	786571	787704		+	STM14_0840	STM14_0840	putative glycosyl transferase	19	27	19	1697	2442	1670	1	1	24	25	24	1999	2115	2056	1	1	0.636195	1
	787833	788603		+	STM14_0841	STM14_0841	putative ABC transporter permease protein	7	9	7	638	792	696	0	0	22	22	21	1859	1859	1806	2	2	1.54707e-40	1
	788607	789317		+	STM14_0842	STM14_0842	putative ABC-type polysaccharide/polyol phosphate transport system ATPase component	24	24	22	2182	2123	1939	2	2	26	21	23	2198	1795	1976	2	2	0.28092	1
	789411	791189		+	STM14_0843	STM14_0843	putative glycosyltransferase	55	33	42	4876	2909	3723	1	2	49	47	49	4107	3936	4129	1	2	0.773336	1
	791382	792215		+	STM14_0844	STM14_0844	putative glycosyltransferase	30	27	28	2716	2436	2485	2	3	52	44	44	4332	3702	3700	4	4	1.45718e-12	1
	792273	794168		+	STM14_0845	STM14_0845	putative glycosyl transferase	77	93	96	6845	8132	8472	3	4	116	109	119	9712	9105	10001	4	5	2.12616e-08	1
	794236	794373		+	STM14_0846	STM14_0846	putative cytoplasmic protein	3	4	3	342	407	346	2	2	4	3	4	384	318	364	2	2	0.845828	1
	794422	795213		+	nei	STM14_0847	endonuclease VIII	1275	1282	1273	112456	112151	111496	116	141	1408	1414	1442	117352	118090	120950	129	149	1	1
	796314	795268		-	abrB	STM14_0848	putative transport protein	296	308	309	26173	26961	27133	21	25	344	346	336	28668	28930	28185	23	27	0.0687684	0.499951
	797734	796451		-	gltA	STM14_0849	type II citrate synthase	59395	59241	59228	5238452	5179122	5185738	3343	4050	57017	56864	57296	4750782	4745752	4804697	3215	3712	1	1
	797694	798080		+	STM14_0850	STM14_0850	putative inner membrane protein	7	6	4	623	593	419	1	1	5	7	7	488	584	666	1	1	0.550521	1
	798489	798878		+	sdhC	STM14_0851	succinate dehydrogenase cytochrome b556 large membrane subunit	7860	7872	7865	693230	688248	688696	1460	1769	5739	5740	5671	478197	479076	475600	1060	1224	1	1
	798872	799219		+	sdhD	STM14_0852	succinate dehydrogenase cytochrome b556 small membrane subunit	8243	8165	8356	727006	713873	731671	1717	2080	6344	6348	6357	528674	529847	533110	1320	1524	1	1
	799219	800985		+	sdhA	STM14_0853	succinate dehydrogenase flavoprotein subunit	52394	52498	52083	4621037	4589563	4560169	2144	2597	49032	49082	49252	4085458	4096287	4130184	2011	2322	1	1
	800999	801718		+	sdhB	STM14_0854	succinate dehydrogenase iron-sulfur subunit	30786	30406	30278	2715261	2658256	2651006	3066	3715	30315	30104	30134	2525908	2512463	2527021	3033	3502	1	1
	802242	805043		+	kgd	STM14_0855	alpha-ketoglutarate decarboxylase	94796	94946	94760	8360708	8300560	8296726	2450	2969	116536	116636	116474	9710034	9734218	9767232	3010	3475	1	1
	805058	806266		+	sucB	STM14_0856	dihydrolipoamide acetyltransferase	61767	61947	61651	5447692	5415668	5397915	3700	4483	71045	71223	70954	5919628	5944149	5950065	4254	4911	1	1
	806408	807574		+	sucC	STM14_0857	succinyl-CoA synthetase subunit beta	53932	53740	54116	4756638	4698178	4738180	3345	4053	65342	65724	65508	5444445	5485225	5493375	4063	4690	1	1
	807574	808443		+	sucD	STM14_0858	succinyl-CoA synthetase subunit alpha	48864	48982	48938	4309659	4282177	4284845	4071	4933	56033	56324	56050	4668782	4700758	4700274	4669	5390	1	1
808432			808515	+	rybD	STnc830	sRNA	3788	3900	3869	334103	340952	338791	3320	4023	3573	3590	3621	297769	299662	303662	3097	3575	1	1
	808472	808597		+	STM14_0859	STM14_0859	hypothetical protein	675	703	691	59598	61459	60513	396	480	625	635	630	52105	53037	52859	362	417	1	1
	809962	809819		-	STM14_0860	STM14_0860	hypothetical protein	2	2	1	233	194	113	1	1	6	2	2	518	202	241	1	2	9.00035e-05	1
	810026	811594		+	cydA	STM14_0861	cytochrome d terminal oxidase polypeptide subunit I	43728	43523	43629	3856710	3804967	3820016	2013	2439	47607	47289	47299	3966769	3946702	3966381	2186	2523	1	1
	811610	812749		+	cydB	STM14_0862	cytochrome d terminal oxidase polypeptide subunit II	28218	28298	28230	2488750	2473957	2471699	1794	2173	28994	29217	29098	2415868	2438395	2440105	1847	2132	1	1
	812764	812877		+	ybgT	STM14_0863	putative outer membrane lipoprotein	5259	5277	5234	463898	461348	458337	3338	4045	4847	4799	4979	403898	400577	417526	3094	3573	1	1
	812877	813017		+	STM14_0864	STM14_0864	hypothetical protein	1828	1867	1873	161243	163255	164001	953	1154	1553	1582	1577	129426	132096	132293	806	931	1	1
	813014	813295		+	ybgE	STM14_0865	hypothetical protein	2153	2179	2173	189906	190547	190305	556	674	2527	2514	2491	210577	209842	208940	644	743	1	1
	813524	813928		+	ybgC	STM14_0866	acyl-CoA thioester hydrolase YbgC	208	222	211	18425	19438	18513	38	46	350	330	367	29201	27580	30852	62	72	1.86074e-68	4.11598e-67
	813925	814617		+	tolQ	STM14_0867	colicin uptake protein TolQ	515	532	514	45504	46547	45025	54	65	639	648	662	53272	54116	55514	67	78	1	1
	814621	815049		+	tolR	STM14_0868	colicin uptake protein TolR	372	383	394	32885	33549	34541	64	78	356	360	372	29722	30110	31259	61	70	7.14126e-10	7.36984e-09
	815114	816337		+	tolA	STM14_0869	cell envelope integrity inner membrane protein TolA	817	776	775	72121	67840	67900	46	56	643	644	631	53590	53757	52951	37	43	1	1
	816461	817753		+	tolB	STM14_0870	translocation protein TolB	4961	4914	4880	437607	429674	427346	275	333	4505	4542	4413	375442	379137	370085	251	289	1	1
	817788	818312		+	pal	STM14_0871	peptidoglycan-associated outer membrane lipoprotein	24198	23913	24133	2134242	2090599	2113046	3321	4024	23305	23326	23423	1941892	1946785	1964192	3218	3716	1	1
	818322	819110		+	ybgF	STM14_0872	hypothetical protein	5901	5869	5886	520446	513160	515425	540	654	5703	5818	5733	475252	485620	480773	527	609	1	1
	819254	818715		-	STM14_0873	STM14_0873	hypothetical protein	5	8	5	498	740	494	0	1	4	6	6	413	532	534	0	0	0.165524	1
819275			819350	+	lysT	STM14_0874	tRNA	101	112	119	8970	9791	10461	105	128	108	116	104	9018	9741	8803	104	120	0.0831229	0.601245
819482			819557	+	valT	STM14_0875	tRNA	626	652	646	55259	57050	56645	611	741	667	636	645	55614	53122	54121	618	714	1	1
819561			819636	+	lysW	STM14_0876	tRNA	202	203	189	17895	17752	16611	189	229	239	232	228	19977	19409	19169	222	256	9.29534e-05	0.000796524
819686			819761	+	lysY	STM14_0877	tRNA	111	100	109	9876	8747	9607	102	123	99	99	101	8312	8272	8532	95	110	0.00115131	0.00939991
819896			819971	+	lysZ	STM14_0878	tRNA	72	88	77	6364	7704	6747	75	91	57	61	63	4822	5166	5316	58	67	2.09167e-16	2.53443e-15
	820322	820227		-	STM14_0879	STM14_0879	hypothetical protein	0	1	0	62	123	62	0	0	0	0	0	0	28	0	0	0	1.17052e-50	1
	820575	821618		+	nadA	STM14_0880	quinolinate synthetase	114	104	105	10098	9146	9257	7	9	78	70	77	6568	5922	6538	5	6	1.53074e-31	1
	821643	822362		+	pnuC	STM14_0881	nucleoside/purine/pyrimidine transporter	205	203	200	18147	17824	17551	20	24	188	198	186	15693	16582	15638	19	22	8.1729e-05	1
	823297	822359		-	ybgR	STM14_0882	zinc transporter ZitB	569	569	562	50236	49764	49219	43	52	571	606	562	47581	50616	47138	44	51	1	1
	823794	823408		-	ybgS	STM14_0883	hypothetical protein	104	87	100	9209	7619	8762	18	22	503	520	508	41939	43452	42626	95	110	0	0
	823985	825166		+	aroG	STM14_0884	phospho-2-dehydro-3-deoxyheptonate aldolase	2299	2276	2304	202780	199061	201775	140	170	2418	2449	2471	201509	204391	207238	149	172	1	1
	825805	825260		-	STM14_0885	STM14_0885	fumarate hydratase	392	406	426	34653	35499	37355	54	65	330	331	331	27513	27703	27768	43	50	0	0
	826665	825820		-	STM14_0886	STM14_0886	fumarate hydratase	520	538	529	45938	47116	46373	45	54	435	443	437	36260	36993	36691	37	43	1	1
	826795	827685		+	STM14_0887	STM14_0887	transcriptional regulator	492	467	478	43467	40887	41863	38	47	435	444	413	36266	37078	34692	35	40	1	1
	828669	827686		-	STM14_0888	STM14_0888	transcriptional regulator	63	57	51	5606	5043	4505	4	5	101	99	104	8457	8338	8754	7	8	1.29504e-36	1
	828913	830160		+	STM14_0889	STM14_0889	putative cation transporter	8	9	8	728	796	786	0	0	11	9	9	940	827	826	0	0	0.207705	1
	830210	830455		+	dcoC	STM14_0890	oxaloacetate decarboxylase subunit gamma	1	5	4	162	444	431	1	1	6	8	10	579	707	889	2	2	2.17691e-13	1
	832259	833560		+	dcoB	STM14_0892	oxaloacetate decarboxylase beta chain	44	41	35	3952	3587	3086	2	2	36	51	40	3038	4308	3423	2	2	0.632226	1
	833679	834377		+	STM14_0893	STM14_0893	putative cytoplasmic protein	64	72	68	5696	6360	5992	7	8	62	87	75	5212	7284	6361	7	8	0.935854	1
	834757	835836		+	STM14_0894	STM14_0894	putative ABC transport protein	41	43	45	3643	3787	4011	2	3	36	46	37	3004	3864	3128	2	3	0.00127691	1
	835836	836612		+	STM14_0895	STM14_0895	putative ABC-type cobalamin/Fe3+-siderophore transport component	48	47	51	4315	4168	4465	4	5	45	35	34	3822	2995	2867	3	4	2.89976e-10	1
	837455	836703		-	gpmA	STM14_0896	phosphoglyceromutase	12974	13057	13073	1144281	1141506	1144672	1253	1518	11073	11101	11126	922638	926512	933073	1066	1231	1	1
	837664	837473		-	STM14_0897	STM14_0897	hypothetical protein	22	18	18	1970	1656	1630	7	9	15	18	17	1297	1504	1437	6	7	0.00146798	1
	838719	837679		-	galM	STM14_0898	aldose 1-epimerase	4004	4015	4007	353159	351036	350893	278	337	3526	3586	3597	293823	299360	301635	248	286	1	1
	839861	838713		-	galK	STM14_0899	galactokinase	1853	1889	1875	163492	165212	164225	118	143	1465	1526	1485	122087	127389	124544	93	108	1	1
	840910	839864		-	galT	STM14_0900	galactose-1-phosphate uridylyltransferase	1323	1301	1281	116732	113818	112244	90	109	1046	1034	1084	87189	86295	90903	72	84	1	1
	841937	840921		-	galE	STM14_0901	UDP-galactose-4-epimerase	1667	1644	1673	147052	143792	146511	118	143	1201	1207	1163	100100	100810	97564	84	97	1	1
	843068	842160		-	STM14_0902	STM14_0902	putative inner membrane protein	30	26	29	2674	2333	2552	2	2	25	24	22	2136	2052	1898	1	2	0.000136351	1
	843123	843230		+	STM14_0903	STM14_0903	hypothetical protein	0	0	0	0	0	54	0	0	0	0	0	0	0	0	0	0	1	1
	844714	843239		-	modF	STM14_0904	putative molybdenum transport ATP-binding protein ModF	1017	1007	1012	89782	88118	88688	49	60	965	929	929	80471	77614	77907	46	53	1	1
	845570	844782		-	modE	STM14_0905	DNA-binding transcriptional regulator ModE	688	696	671	60698	60884	58809	62	76	644	670	658	53659	55933	55230	60	69	1	1
	845597	845848		+	STM14_0906	STM14_0906	hypothetical protein	246	240	240	21768	21058	21022	69	84	174	177	173	14554	14790	14583	50	58	6.24729e-43	1.14641e-41
	846015	846788		+	modA	STM14_0907	molybdate transporter periplasmic protein	1995	2010	2080	176016	175806	182181	189	229	2361	2405	2361	196730	200789	197994	222	256	1	1
	846788	847477		+	modB	STM14_0908	molybdate ABC transporter permease protein	918	921	922	80976	80541	80748	96	117	1078	1105	1091	89893	92230	91535	114	132	1	1
	847480	848538		+	modC	STM14_0909	molybdate transporter ATP-binding protein	1749	1708	1735	154289	149320	151923	118	143	1856	1820	1845	154683	151956	154748	125	145	1	1
	849357	848539		-	ybhA	STM14_0910	phosphotransferase	657	642	639	57960	56186	55971	57	69	648	632	635	54001	52765	53251	56	65	1	1
	849521	850516		+	ybhE	STM14_0911	6-phosphogluconolactonase	2310	2249	2274	203792	196656	199117	165	200	2642	2621	2625	220140	218823	220178	191	220	1	1
	851943	850660		-	ybhC	STM14_0912	putative pectinesterase	4299	4353	4387	379207	380639	384182	245	296	4346	4290	4338	362184	358067	363852	243	281	1	1
	852181	853404		+	hutI	STM14_0913	imidazolonepropionase	2129	2101	2039	187772	183750	178556	123	149	2191	2217	2231	182588	185087	187097	130	151	1	1
	853401	854342		+	hutG	STM14_0914	formimidoylglutamase	1282	1289	1243	113151	112690	108835	97	118	1411	1422	1474	117578	118723	123659	110	127	1	1
	854387	855112		+	hutC	STM14_0915	histidine utilization repressor	617	644	629	54474	56319	55154	62	76	700	707	728	58340	59074	61086	70	81	1	1
	856996	858516		+	hutH	STM14_0917	histidine ammonia-lyase	2323	2420	2365	204899	211610	207111	112	136	5782	5717	5753	481824	477196	482459	273	315	1	1
	859077	858601		-	ybhB	STM14_0918	putative kinase inhibitor protein	398	383	361	35174	33560	31615	57	70	526	525	516	43880	43864	43306	79	91	1	1
	860424	859135		-	bioA	STM14_0919	adenosylmethionine--8-amino-7-oxononanoate transaminase	51	60	54	4570	5331	4740	3	3	61	61	59	5121	5168	4990	3	3	0.972365	1
	860511	861551		+	bioB	STM14_0920	biotin synthetase	41	37	41	3656	3307	3644	2	3	59	45	49	4920	3796	4146	3	4	0.00345655	1
	861548	862705		+	bioF	STM14_0921	8-amino-7-oxononanoate synthase	32	35	49	2881	3143	4298	2	2	41	38	43	3464	3181	3685	2	2	0.49012	1
	862689	863444		+	bioC	STM14_0922	biotin biosynthesis protein BioC	23	28	23	2049	2512	2068	2	2	28	27	28	2393	2309	2357	2	3	0.62497	1
	863437	864123		+	bioD_1	STM14_0923	dithiobiotin synthetase	25	31	34	2204	2742	3049	3	3	33	44	43	2768	3709	3683	4	4	0.000450911	1
	864209	864493		+	STM14_0924	STM14_0924	hypothetical protein	4	7	5	426	637	474	1	1	6	4	2	517	358	224	1	1	0.00396999	1
864477			864415	-	STnc3340	-	sRNA	4	5	3	431	480	334	5	6	5	3	3	446	280	317	4	5	0.146481	1
	864550	864777		+	STM14_0925	STM14_0925	hypothetical protein	12	13	12	1097	1178	1071	4	4	8	15	17	679	1298	1468	4	5	0.723222	1
	864774	866795		+	uvrB	STM14_0926	excinuclease ABC subunit B	1318	1282	1306	116316	112091	114421	46	56	1496	1506	1493	124651	125694	125207	53	61	1	1
	867104	867277		+	STM14_927	STM14_927	putative cytoplasmic protein	1	0	0	89	78	17	0	0	3	1	5	318	126	435	1	1	1.90482e-32	1
	867285	869582		+	slrP	STM14_928	leucine-rich repeat-containing protein	2504	2464	2506	220903	215443	219453	78	95	4412	4418	4376	367681	368765	366991	138	160	1	1
	870582	869674		-	ybhK	STM14_929	putative cytoplasmic protein	520	531	536	45880	46489	47012	42	51	643	638	636	53636	53322	53393	50	58	1	1
	870979	871968		+	moaA	STM14_930	molybdenum cofactor biosynthesis protein A	2634	2625	2607	232368	229549	228275	191	232	3976	4011	3948	331367	334786	331107	290	335	1	1
	871990	872502		+	moaB	STM14_931	molybdopterin biosynthetic protein B	1621	1658	1625	142992	145029	142353	230	279	2542	2482	2484	211855	207214	208306	353	407	1	1
	872505	872990		+	moaC	STM14_932	molybdenum cofactor biosynthesis protein C	1393	1432	1399	122893	125270	122497	209	254	2021	2050	2058	168417	171128	172656	304	351	1	1
	872983	873228		+	moaD	STM14_933	molybdopterin synthase small subunit	936	888	874	82621	77675	76576	264	320	1214	1209	1192	101163	100915	100040	354	409	1	1
	873230	873682		+	moaE	STM14_934	molybdopterin synthase large subunit	871	877	870	76887	76689	76194	139	169	1168	1198	1214	97359	100000	101822	190	220	1	1
	873730	874434		+	ybhL	STM14_935	putative permease	2908	2951	2994	256546	257995	262162	303	367	2810	2933	2885	234178	244799	241992	295	340	1	1
	874479	874667		+	STM14_936	STM14_936	hypothetical protein	72	64	59	6391	5615	5193	25	30	66	64	61	5528	5370	5156	24	28	0.0092233	0.0706542
	874624	875082		+	tnpA_2	STM14_937	transposase	179	164	177	15861	14342	15516	27	33	184	190	189	15396	15902	15867	29	34	0.307744	1
	875292	875999		+	ybhM	STM14_938	putative integral membrane protein	10	6	9	950	575	820	0	1	10	13	7	889	1126	625	1	1	0.193546	1
	876023	876631		+	STM14_939	STM14_939	putative inner membrane protein	10	6	10	891	603	897	1	1	17	20	15	1470	1714	1338	2	2	1.15355e-15	1
	876639	877199		+	STM14_940	STM14_940	putative inner membrane protein	6	8	7	570	722	690	0	1	18	17	22	1576	1483	1918	2	2	9.4081e-35	1
	878164	877202		-	ybhN	STM14_941	hypothetical protein	63	54	50	5579	4746	4377	4	5	87	96	102	7264	8086	8595	7	8	2.03221e-30	1
	879405	878164		-	ybhO	STM14_942	cardiolipin synthase 2	49	55	51	4343	4889	4547	3	3	142	127	144	11842	10671	12111	8	9	1.70354e-148	1
	880160	879402		-	ybhP	STM14_943	putative cytoplasmic protein	21	29	27	1908	2565	2421	2	3	76	72	73	6362	6077	6141	7	8	5.70023e-100	1
	880293	880703		+	ybhQ	STM14_944	putative inner membrane protein	946	955	987	83458	83501	86449	169	205	1175	1187	1177	97904	99134	98740	207	239	1	1
	881771	880665		-	ybhR	STM14_945	putative transport protein	287	296	286	25320	25924	25054	18	22	364	356	360	30410	29738	30220	23	27	4.20126e-10	4.38329e-09
	881884	881747		-	STM14_946	STM14_946	hypothetical protein	44	38	47	3889	3350	4145	22	27	53	54	49	4444	4558	4126	27	31	0.0479924	0.352047
	883017	881887		-	ybhS	STM14_947	putative transport protein	269	286	277	23794	25061	24298	17	21	296	308	311	24722	25747	26113	19	22	0.257616	1
	884746	883010		-	ybhF	STM14_948	putative ABC-type multidrug transport system ATPase component	830	782	810	73288	68442	71001	33	40	974	966	983	81231	80638	82481	40	46	1	1
	885734	884739		-	STM14_949	STM14_949	hypothetical protein	525	543	537	46379	47529	47091	38	47	671	700	686	55919	58475	57593	49	57	1	1
	886408	885734		-	ybiH	STM14_950	putative DNA-binding transcriptional regulator	230	221	235	20329	19384	20631	24	29	229	228	217	19130	19079	18250	24	27	0.00749625	0.0576565
	886638	888002		+	rhlE	STM14_951	ATP-dependent RNA helicase RhlE	106	104	106	9396	9149	9323	5	6	70	67	56	5893	5616	4768	3	3	9.93056e-53	1
	888110	888006		-	STM14_952	STM14_952	hypothetical protein	1	1	2	139	172	214	1	1	1	0	0	148	0	67	0	0	6.33605e-08	1
	888210	890354		+	dinG	STM14_953	ATP-dependent DNA helicase DinG	815	836	822	71955	73087	72011	27	33	710	736	736	59193	61425	61722	24	28	1	1
	890384	891358		+	ybiB	STM14_954	hypothetical protein	584	586	559	51520	51251	48952	42	51	656	672	655	54728	56098	54967	49	56	1	1
891511			891355	-	STnc980	-	sRNA	28	23	27	2540	2024	2406	12	14	31	33	31	2600	2755	2622	14	16	0.104229	1
	891774	891514		-	ybiJ	STM14_955	hypothetical protein	50	40	41	4450	3534	3609	12	14	38	34	40	3213	2838	3404	10	12	7.93068e-06	1
	891948	892067		+	STM14_956	STM14_956	hypothetical protein	16	20	21	1468	1752	1850	11	14	32	34	32	2717	2846	2711	19	22	2.02752e-13	1
	892325	892059		-	ybiI	STM14_957	hypothetical protein	41	40	34	3667	3533	2987	10	12	44	45	36	3705	3757	3094	11	13	0.950904	1
	892444	892325		-	STM14_958	STM14_958	hypothetical protein	1	0	0	89	32	43	0	0	2	1	2	216	155	232	1	1	8.7154e-17	1
	892530	893456		+	ybiN	STM14_959	putative SAM-dependent methyltransferase	290	312	298	25617	27359	26131	23	28	301	297	314	25084	24855	26410	23	27	0.0225109	0.168595
	895675	893453		-	ybiO	STM14_960	hypothetical protein	62	73	68	5503	6436	5990	2	2	140	131	133	11742	10972	11196	4	5	3.6536e-68	1
	895674	895811		+	STM14_961	STM14_961	hypothetical protein	14	12	10	1235	1114	933	6	7	25	18	15	2103	1528	1332	10	11	7.83701e-08	1
	896516	895794		-	glnQ	STM14_962	glutamine ABC transporter ATP-binding protein	2749	2707	2721	242529	236726	238295	273	330	3271	3226	3260	272606	269238	273445	325	375	1	1
	897172	896513		-	glnP	STM14_963	glutamine ABC transporter permease protein	1443	1462	1455	127277	127860	127474	159	193	1792	1798	1766	149368	150137	148143	195	226	1	1
	898062	897316		-	glnH	STM14_964	glutamine ABC transporter periplasmic protein	7185	7162	7242	633730	626148	634153	697	845	7871	7875	7892	655864	657238	661882	763	881	1	1
	898181	898059		-	STM14_965	STM14_965	hypothetical protein	150	124	133	13240	10842	11706	80	96	124	137	122	10403	11481	10238	75	87	0.000444242	0.00369038
	899042	898539		-	dps	STM14_966	DNA starvation/stationary phase protection protein Dps	6339	6394	6338	559100	559053	554999	913	1106	11294	11301	11170	941110	943177	936710	1616	1865	1	1
	899316	899158		-	STM14_967	STM14_967	conserved hypothetical protein	1	1	1	173	171	166	0	1	6	3	2	499	272	227	1	2	3.57011e-06	1
	900232	899345		-	ybiF	STM14_968	threonine and homoserine efflux system	151	150	157	13350	13125	13826	12	15	173	169	165	14456	14125	13866	13	15	0.12305	1
	900415	900254		-	STM14_969	STM14_969	hypothetical protein	0	0	0	0	0	2	0	0	0	0	0	0	0	0	0	0	1	1
	900506	900375		-	STM14_970	STM14_970	hypothetical protein	0	0	0	0	0	0	0	0	0	0	0	0	0	0	0	0	1	1
	900586	901101		+	ompX	STM14_971	outer membrane protein X	6789	6799	6742	598803	594414	590351	950	1152	7168	7241	7225	597281	604343	605952	1011	1167	1	1
	902744	901164		-	ybiP	STM14_972	putative integral membrane protein	99	84	105	8779	7427	9250	4	5	155	159	141	12993	13309	11849	6	8	2.35419e-34	1
	902910	903080		+	STM14_973	STM14_973	hypothetical protein	3	2	2	285	258	227	1	1	6	5	3	568	499	283	2	2	3.57966e-06	1
	903137	903009		-	STM14_974	STM14_974	conserved hypothetical protein	109	98	102	9625	8596	8978	57	70	70	72	72	5913	6064	6087	40	46	3.88163e-32	6.17061e-31
903188			903092	-	rybA	-	sRNA	3	6	3	325	545	319	3	4	8	8	10	739	727	904	7	8	3.60193e-12	1
	903323	903796		+	STM14_975	STM14_975	manganese transport regulator MntR	187	189	195	16508	16539	17118	29	35	186	214	206	15548	17921	17335	30	35	0.718225	1
	903793	904905		+	ybiR	STM14_976	putative transporter	340	339	315	30001	29715	27604	21	26	309	312	313	25814	26091	26275	20	23	1.24099e-08	1.2447e-07
	905869	904949		-	ybiS	STM14_977	hypothetical protein	476	483	463	42041	42226	40545	37	45	753	741	772	62751	61913	64757	59	68	1	1
	906088	907680		+	ybiT	STM14_978	putative ABC transporter ATPase component	1229	1239	1205	108444	108384	105542	55	67	1016	1039	1037	84732	86737	87014	46	54	1	1
	908136	909032		+	STM14_979	STM14_979	putative inner membrane protein	39	45	35	3482	3965	3075	3	3	44	45	54	3735	3793	4585	3	4	0.0576214	1
	909780	909061		-	ybiV(2)	STM14_980	putative hydrolase	2	2	1	249	185	124	0	0	0	0	0	0	59	0	0	0	4.42673e-68	1
	911250	909985		-	ybiU	STM14_981	putative cytoplasmic protein	102	105	112	9040	9259	9857	6	7	175	181	188	14658	15154	15796	10	12	2.74231e-54	1
	911396	911509		+	STM14_982	STM14_982	hypothetical protein	0	0	0	0	0	0	0	0	0	0	0	13	33	19	0	0	1	1
	911512	912321		+	ybiV(1)	STM14_983	putative hydrolase	408	407	418	36024	35632	36638	36	44	300	298	286	25061	24907	24029	26	30	0	0
	914831	912399		-	pflF	STM14_984	putative pyruvate formate lyase	89	92	119	7926	8047	10445	2	3	102	104	117	8518	8710	9843	3	3	0.493689	1
	915736	914837		-	pflE	STM14_985	putative pyruvate formate lyase activating enzyme	15	16	12	1379	1475	1127	1	1	18	19	19	1511	1596	1649	1	1	0.0260051	1
	916033	915878		-	STM14_986	STM14_986	hypothetical protein	86	87	81	7671	7634	7117	39	47	69	76	88	5776	6394	7395	36	41	6.49157e-05	0.000562176
	916763	916014		-	moeB	STM14_987	molybdopterin biosynthesis protein MoeB	889	892	904	78437	78038	79209	86	104	858	885	884	71506	73915	74183	84	97	1	1
	918004	916763		-	moeA	STM14_988	molybdopterin biosynthesis protein MoeA	1878	1838	1857	165687	160770	162674	108	131	2067	2083	2106	172245	173897	176624	121	140	1	1
	917997	918137		+	STM14_989	STM14_989	hypothetical protein	1	0	0	110	61	0	0	0	0	0	0	10	44	74	0	0	0.235639	1
	918201	919142		+	ybiK	STM14_990	L-asparaginase	1622	1599	1564	143135	139809	136964	122	148	1453	1525	1437	121104	127345	120514	113	130	1	1
	919153	921024		+	yliA	STM14_991	glutathione transporter ATP-binding protein	1918	1920	1950	169163	167926	170812	74	90	1578	1531	1568	131487	127826	131507	60	69	1	1
	921057	922595		+	yliB	STM14_992	putative ABC transporter periplasmic binding protein	1606	1613	1643	141702	141039	143854	76	92	1354	1397	1428	112865	116639	119789	65	75	1	1
	922656	923576		+	yliC	STM14_993	putative ABC transporter periplasmic binding protein	379	386	409	33506	33759	35828	30	37	384	373	399	32026	31200	33517	30	35	7.56539e-06	6.79932e-05
	923579	924490		+	yliD	STM14_994	putative ABC transporter inner membrane component	345	334	351	30490	29236	30804	27	33	340	352	351	28410	29447	29499	27	31	0.00502264	0.039266
	924599	924480		-	STM14_995	STM14_995	hypothetical protein	107	95	107	9504	8387	9447	62	75	88	89	88	7373	7435	7399	53	61	1.31783e-08	1.31714e-07
	925906	924581		-	yliG	STM14_996	putative FeS oxidoreductase	889	919	931	78420	80411	81527	49	60	1022	1044	1041	85181	87197	87329	56	65	1	1
	925933	926067		+	STM14_997	STM14_997	hypothetical protein	1	2	2	150	197	210	1	1	0	0	0	28	17	23	0	0	2.13469e-53	1
	926137	926520		+	bssR	STM14_998	biofilm formation regulatory protein BssR	532	506	527	46987	44322	46216	98	119	708	672	720	59018	56115	60383	131	152	1	1
926629			926560	-	STnc1200	-	sRNA	0	0	0	15	27	0	0	0	0	0	0	56	40	26	0	0	0.000246331	1
	926622	926762		+	STM14_999	STM14_999	hypothetical protein	35	30	34	3094	2666	2997	17	20	46	54	46	3892	4518	3893	25	29	2.40793e-08	2.39408e-07
	926970	927134		+	STM14_1000	STM14_1000	hypothetical protein	1	2	0	137	210	74	0	0	0	0	0	0	37	0	0	0	2.10512e-80	1
	927233	927748		+	STM14_1001	STM14_1001	putative cytoplasmic protein	5	5	5	499	490	496	0	0	8	8	9	681	723	769	1	1	0.000231738	1
	927666	928520		+	STM14_1002	STM14_1002	putative electron transfer protein beta subunit	23	23	19	2035	2030	1681	1	2	28	32	23	2335	2723	1969	2	2	0.0096965	1
	928531	929478		+	STM14_1003	STM14_1003	putative electron transfer protein alpha subunit	27	30	27	2464	2636	2406	2	2	43	39	48	3656	3269	4102	3	3	8.39731e-10	1
	929772	930935		+	STM14_1005	STM14_1005	putative acyl-CoA dehydrogenase	84	99	94	7480	8704	8232	5	6	140	147	144	11727	12349	12091	8	10	4.69462e-31	1
	931243	931103		-	STM14_1006	STM14_1006	hypothetical protein	0	0	0	0	0	62	0	0	0	0	0	0	0	0	0	0	1	1
	931384	933069		+	STM14_1007	STM14_1007	putative dehydrogenase	86	99	84	7584	8736	7395	3	4	129	105	112	10778	8844	9440	4	5	2.70383e-08	1
	933965	933075		-	STM14_1008	STM14_1008	putative transcriptional regulator	95	101	110	8406	8901	9712	8	10	201	215	194	16820	17950	16290	16	19	4.19574e-102	1
933988			934127	+	STnc1710	SLncRNA0151	sRNA	0	0	0	85	0	76	0	0	0	1	0	65	130	82	0	0	0.0223064	1
	934655	934230		-	STM14_1009	STM14_1009	putative inner membrane protein	33	31	28	2942	2763	2466	5	6	51	55	60	4277	4635	5096	9	10	3.67157e-22	1
	934780	934917		+	STM14_1010	STM14_1010	hypothetical protein	4	8	4	436	713	392	3	3	13	15	13	1134	1272	1116	7	8	5.67785e-22	1
	936305	935679		-	yliJ	STM14_1012	putative glutathione S-transferase	1364	1340	1355	120305	117201	118680	156	189	1627	1609	1649	135617	134333	138282	187	217	1	1
	936549	937751		+	dacC	STM14_1013	D-alanyl-D-alanine carboxypeptidase fraction C	1665	1689	1672	146851	147661	146421	100	122	2232	2300	2214	186029	192026	185688	135	156	1	1
	938554	937796		-	deoR	STM14_1014	DNA-binding transcriptional repressor DeoR	444	437	465	39171	38234	40749	42	51	588	608	583	49071	50785	48893	56	65	1	1
	939234	938626		-	ybjG	STM14_1015	undecaprenyl pyrophosphate phosphatase	470	511	482	41487	44758	42278	58	70	449	449	470	37451	37553	39465	54	62	1	1
	939547	940779		+	mdfA	STM14_1016	multidrug translocase	182	183	198	16054	16074	17380	11	13	193	203	174	16110	16944	14672	11	12	0.189746	1
	941648	940833		-	STM14_1017	STM14_1017	putative hydrolase	337	308	335	29757	26983	29402	29	35	284	300	301	23732	25077	25281	26	30	5.71068e-13	6.42818e-12
	942856	941645		-	STM14_1018	STM14_1018	putative transport protein/regulator	145	144	152	12863	12622	13331	8	10	138	101	115	11520	8508	9696	7	8	5.06169e-17	1
	942902	943027		+	STM14_1019	STM14_1019	hypothetical protein	0	0	0	0	0	0	0	0	0	1	1	31	137	98	0	0	1	1
	943024	943644		+	STM14_1020	STM14_1020	putative regulatory protein	66	61	70	5871	5371	6136	7	9	66	58	63	5529	4854	5308	7	8	0.000842238	1
943684			943606	-	rybB	p25	sRNA	8	9	5	726	830	521	7	8	7	7	4	655	618	376	6	6	0.0308373	1
	945446	943761		-	STM14_1021	STM14_1021	hypothetical protein	307	296	279	27093	25912	24450	12	15	331	339	304	27595	28342	25570	13	16	0.215163	1
	945717	946094		+	ybjM	STM14_1022	putative inner membrane protein	191	199	195	16847	17405	17126	37	45	248	252	255	20698	21084	21406	48	55	2.00979e-13	2.28939e-12
	946389	946126		-	grxA	STM14_1023	glutaredoxin 1	2976	2986	2980	262492	261045	260921	817	990	2451	2451	2458	204225	204637	206153	672	776	1	1
	946559	946849		+	ybjC	STM14_1024	hypothetical protein	92	101	91	8132	8891	8048	23	28	109	104	109	9099	8720	9169	26	30	0.0416356	0.30779
	946833	947555		+	mdaA	STM14_1025	nitroreductase A	686	716	727	60567	62650	63669	71	86	859	870	846	71650	72647	70996	85	99	1	1
	947613	948515		+	rimK	STM14_1026	ribosomal protein S6 modification protein	569	567	569	50248	49571	49818	45	55	684	685	693	57023	57210	58176	55	63	1	1
	948612	949088		+	ybjN	STM14_1027	putative cytoplasmic protein	438	426	442	38705	37275	38734	66	80	623	625	587	51917	52161	49258	92	107	1	1
	949437	950549		+	potF	STM14_1028	putrescine ABC transporter periplasmic substrate-binding protein	162	152	144	14331	13368	12655	9	12	188	154	166	15692	12890	13959	11	12	0.115465	1
	950637	951770		+	potG	STM14_1029	putrescine transporter ATP-binding subunit	131	129	134	11640	11346	11767	8	10	138	128	126	11534	10694	10632	8	9	0.0549369	1
	951780	952733		+	potH	STM14_1030	putrescine ABC transporter membrane protein	72	78	68	6400	6825	6032	5	6	71	71	74	5972	5978	6210	5	6	0.0160943	1
	952730	953575		+	potI	STM14_1031	putrescine ABC transporter membrane protein	114	124	125	10109	10876	11016	10	12	134	120	124	11226	10081	10463	10	12	0.697407	1
	953649	954122		+	ybjO	STM14_1032	putative inner membrane protein	126	122	128	11142	10688	11214	19	23	156	144	140	13080	12074	11742	22	25	0.00151955	1
	954165	955295		+	rumB	STM14_1033	23S rRNA methyluridine methyltransferase	256	261	239	22608	22870	20962	16	19	276	253	265	23018	21157	22279	16	19	0.664575	1
	955378	955569		+	STM14_1034	STM14_1034	conserved hypothetical protein	1	0	1	159	61	120	0	0	0	0	0	0	30	60	0	0	2.72069e-11	1
	955578	956921		+	ulaA_1	STM14_1035	ascorbate-specific PTS system enzyme IIC	24	26	25	2124	2319	2259	1	1	31	26	36	2645	2237	3094	1	1	0.0252743	1
	956951	957271		+	STM14_1036	STM14_1036	putative inner membrane protein	23	20	16	2057	1811	1423	4	5	24	25	29	2030	2086	2493	5	6	0.003751	1
	957281	958768		+	STM14_1037	STM14_1037	putative sulfatase	169	156	160	14975	13708	14063	7	9	237	228	222	19775	19035	18669	11	12	1.27541e-24	1
	958965	958765		-	STM14_1038	STM14_1038	hypothetical protein	38	38	41	3393	3408	3610	14	17	42	36	51	3574	3075	4287	15	18	0.858344	1
	959718	958987		-	artJ	STM14_1039	arginine transport system component	177	172	186	15664	15051	16311	17	21	149	167	160	12434	14017	13469	15	18	2.65762e-08	1
	960623	959955		-	artM	STM14_1040	arginine transporter permease subunit ArtM	550	543	548	48547	47495	48025	59	71	807	726	776	67288	60591	65094	83	96	1	1
	961339	960623		-	artQ	STM14_1041	arginine transporter permease subunit ArtQ	1010	991	988	89131	86666	86560	100	121	1412	1335	1383	117693	111449	116009	138	160	1	1
	962077	961346		-	artI	STM14_1042	arginine transport system	2968	3044	2991	261779	266128	261942	296	359	4027	4056	3976	335566	338541	333441	397	458	1	1
	962823	962095		-	artP	STM14_1043	arginine transporter ATP-binding subunit	1063	1096	1090	93791	95865	95461	107	130	1445	1499	1511	120418	125125	126769	147	170	1	1
	963568	963053		-	ybjP	STM14_1044	putative lipoprotein	1069	1092	1083	94310	95552	94898	151	183	1224	1230	1257	101986	102659	105464	173	200	1	1
	963696	964019		+	orfB	STM14_1045	hypothetical protein	551	548	561	48619	47940	49118	123	149	562	593	613	46873	49492	51424	131	152	1	1
	964016	964846		+	ybjR	STM14_1046	putative aminidase	1020	1027	1051	90004	89807	92066	90	109	1200	1196	1162	100000	99889	97473	103	119	1	1
	965856	964843		-	STM14_1047	STM14_1047	putative nucleoside-diphosphate-sugar epimerase	495	463	517	43684	40478	45268	35	42	651	624	643	54271	52083	53943	45	52	1	1
	967385	965952		-	ybjT	STM14_1048	putative nucleoside-diphosphate-sugar epimerase	815	824	822	71946	72084	71989	41	50	827	845	823	68951	70525	69054	41	48	1	1
	968397	967396		-	ltaA	STM14_1049	L-threonine aldolase	1154	1156	1153	101783	101128	100955	83	101	1091	1071	1091	90970	89448	91505	78	90	1	1
	970154	968436		-	poxB	STM14_1050	pyruvate dehydrogenase	234	212	240	20678	18610	21026	9	11	917	957	960	76428	79881	80570	39	45	1	1
	971283	970312		-	hcr	STM14_1051	HCP oxidoreductase, NADH-dependent	1032	1041	1026	91063	91029	89886	76	93	5669	5706	5654	472359	476280	474180	422	487	1	1
	972944	971292		-	hcp	STM14_1052	hydroxylamine reductase	5086	5091	5014	448591	445140	439044	221	268	18177	18081	18079	1514588	1509043	1516140	792	915	1	1
	972908	973111		+	STM14_1053	STM14_1053	hypothetical protein	0	0	0	0	0	0	0	0	0	0	0	13	25	5	0	0	1	1
	973987	973088		-	ybjE	STM14_1054	putative inner membrane protein	674	673	666	59528	58863	58388	54	65	761	766	758	63414	64011	63582	61	70	1	1
	973986	974153		+	STM14_1055	STM14_1055	hypothetical protein	4	5	3	407	450	321	1	2	7	6	8	644	545	689	3	3	1.55794e-05	1
	974189	975847		+	ybjD	STM14_1056	hypothetical protein	1880	1877	1859	165833	164099	162828	81	99	2039	1964	1901	169943	163980	159485	85	99	1	1
	976812	975844		-	ybjX	STM14_1057	VirK-like protein	1926	1895	1935	169887	165705	169505	143	173	1939	1935	1913	161608	161571	160429	144	166	1	1
	976940	978058		+	ybjY	STM14_1058	macrolide transporter subunit MacA	700	671	669	61757	58680	58647	44	53	930	947	940	77490	79113	78869	60	70	1	1
	978055	980001		+	ybjZ	STM14_1059	macrolide transporter ATP-binding /permease protein	913	942	940	80598	82380	82312	34	41	899	928	897	74915	77517	75266	33	38	1	1
	980138	980013		-	STM14_1060	STM14_1060	hypothetical protein	6323	6406	6397	557726	560062	560121	3663	4438	8894	8759	8806	741104	731061	738462	5065	5848	1	1
	980033	980176		+	STM14_1061	STM14_1061	hypothetical protein	43	42	35	3829	3675	3113	20	24	34	38	35	2902	3171	3006	18	21	0.000525511	1
	980352	980131		-	cspD	STM14_1062	stress response protein	10861	10855	10997	957969	949063	962866	3556	4309	14944	14879	14851	1245200	1241774	1245439	4854	5604	1	1
	980676	980996		+	clpS	STM14_1063	ATP-dependent Clp protease adaptor protein ClpS	639	630	647	56364	55086	56730	144	174	550	563	528	45898	46989	44308	123	142	1	1
	981027	983303		+	clpA	STM14_1064	ATP-dependent Clp protease ATP-binding subunit	9834	9853	9865	867326	861426	863765	313	379	9712	9547	9597	809293	796821	804792	305	352	1	1
	983350	983538		+	STM14_1065	STM14_1065	hypothetical protein	69	76	77	6133	6661	6797	28	34	61	55	59	5157	4644	4967	22	26	7.14832e-14	8.24151e-13
983503			983414	-	STnc490	-	sRNA	1	0	0	171	0	13	0	0	0	2	0	59	190	18	0	0	0.15222	1
	983495	983953		+	tnpA_3	STM14_1066	transposase	159	155	171	14089	13628	15003	25	31	218	182	182	18220	15191	15324	30	35	1.29361e-05	0.000115353
	984343	984062		-	STM14_1067	STM14_1067	hypothetical protein	24	27	23	2174	2378	2091	6	7	9	11	13	763	941	1170	2	3	8.84313e-36	1
	985099	984416		-	STM14_1068	STM14_1068	putative integrase	36	36	37	3235	3154	3294	3	4	60	58	63	5003	4840	5296	6	7	3.46394e-16	1
	985260	985102		-	STM14_1069	STM14_1069	hypothetical protein	15	19	13	1378	1663	1224	7	8	20	18	20	1686	1570	1701	9	10	0.0644898	1
	985671	985270		-	STM14_1070	STM14_1070	putative cytoplasmic protein	39	35	48	3511	3065	4239	7	8	47	61	57	3925	5169	4836	10	11	2.93264e-05	1
985859			985772	-	serW	STM14_1071	tRNA	28	27	22	2487	2412	1969	21	26	26	20	22	2197	1683	1848	18	21	0.001592	0.0128873
	986685	986008		-	STM14_1072	STM14_1072	SlsA	333	327	315	29431	28603	27623	34	42	412	461	464	34389	38496	38984	47	54	0	0
	987565	986705		-	STM14_1073	STM14_1073	putative cytoplasmic protein	71	76	68	6331	6707	6012	6	7	83	77	80	6951	6487	6751	6	7	0.442859	1
	987674	988585		+	STM14_1074	STM14_1074	putative transcriptional regulator	271	229	254	23958	20066	22296	20	24	246	262	245	20499	21883	20618	19	23	0.0188733	1
	988894	988676		-	infA	STM14_1075	translation initiation factor IF-1	1528	1558	1584	134777	136283	138704	514	623	1420	1427	1424	118366	119110	119468	470	543	1	1
	989205	988822		-	STM14_1076	STM14_1076	putative inner membrane protein	209	232	212	18451	20314	18585	41	49	256	251	238	21387	21026	19993	46	54	0.0044649	0.0350016
	989910	989206		-	aat	STM14_1077	leucyl/phenylalanyl-tRNA--protein transferase	688	677	649	60707	59219	56874	68	83	948	943	973	78993	78739	81609	98	113	1	1
	991676	989955		-	cydC	STM14_1078	cysteine/glutathione ABC transporter membrane/ATP-binding component	1869	1892	1882	164892	165444	164847	79	95	2444	2433	2466	203651	203108	206840	102	118	1	1
	993443	991677		-	cydD	STM14_1079	cysteine/glutathione ABC transporter membrane/ATP-binding component	1824	1792	1825	160916	156670	159854	74	90	2416	2422	2439	201379	202154	204560	99	114	1	1
	994525	993557		-	trxB	STM14_1080	thioredoxin reductase	5423	5398	5441	478336	471922	476411	405	490	5290	5269	5257	440806	439778	440857	393	454	1	1
	994946	994689		-	STM14_1081	STM14_1081	hypothetical protein	0	1	0	61	122	60	0	0	0	1	0	0	151	51	0	0	0.351121	1
	995142	994867		-	STM14_1082	STM14_1082	hypothetical protein	2	2	2	211	225	217	0	0	2	2	3	236	201	296	0	0	0.476617	1
	995071	995565		+	lrp	STM14_1083	leucine-responsive transcriptional regulator	4948	5012	5048	436454	438210	442055	731	886	4733	4722	4653	394381	394118	390211	687	793	1	1
	995700	999785		+	ftsK	STM14_1084	DNA translocase FtsK	6670	6490	6540	588285	567449	572615	116	140	6000	5973	6101	499944	498525	511655	106	123	1	1
	999925	1000539		+	lolA	STM14_1085	outer-membrane lipoprotein carrier protein	1831	1869	1914	161507	163469	167648	220	267	2129	2141	2205	177437	178730	184965	254	293	1	1
	1000549	1001892		+	ycaJ	STM14_1086	recombination factor protein RarA	1939	1883	1873	171060	164626	164075	102	123	2206	2312	2248	183849	193037	188541	121	140	1	1
	1001941	1002111		+	STM14_1087	STM14_1087	hypothetical protein	274	273	262	24174	23895	22957	114	138	221	202	205	18415	16923	17267	88	102	1.82212e-31	2.85683e-30
	1002151	1003443		+	serS	STM14_1088	seryl-tRNA synthetase	9654	9640	9604	851449	842813	840900	539	653	8699	8647	8671	724891	721722	727143	485	560	1	1
	1003680	1006124		+	dmsA	STM14_1089	anaerobic dimethyl sulfoxide reductase subunit A	1388	1339	1340	122497	117063	117405	40	48	1121	1139	1103	93416	95123	92506	33	38	1	1
	1006135	1006752		+	dmsB	STM14_1090	anaerobic dimethyl sulfoxide reductase subunit B	233	200	212	20609	17529	18637	25	30	159	164	166	13296	13703	13962	19	22	5.83049e-31	9.04202e-30
	1006754	1007617		+	dmsC	STM14_1091	anaerobic dimethyl sulfoxide reductase subunit C	285	283	293	25189	24766	25656	24	29	192	171	179	16012	14316	15080	15	17	4.85469e-88	1.184e-86
	1007647	1007754		+	STM14_1092	STM14_1092	hypothetical protein	15	23	19	1401	2078	1701	13	15	12	14	12	1049	1198	1015	8	10	3.56403e-10	1
	1007968	1007837		-	STM14_1093	STM14_1093	hypothetical protein	3	4	5	293	373	487	2	2	1	1	0	144	162	74	0	0	2.3306e-20	1
	1007967	1009115		+	ycaD	STM14_1094	MFS family transporter	28	35	39	2545	3109	3498	2	2	42	48	55	3546	4005	4635	3	3	4.4681e-06	1
	1009333	1010754		+	ycaM	STM14_1095	putative amino-acid transporter	298	302	278	26300	26429	24345	14	18	218	210	206	18168	17526	17303	10	12	2.0046e-50	1
1011171			1010991	-	STnc3310	-	sRNA	371	352	350	32757	30775	30725	143	173	295	290	307	24594	24238	25809	119	137	1.25155e-28	1.88459e-27
	1011844	1011047		-	pflA	STM14_1096	pyruvate formate lyase-activating enzyme 1	1453	1468	1428	128153	128356	125105	131	159	1333	1355	1401	111129	113150	117519	123	142	1	1
	1012289	1011963		-	STM14_1097	STM14_1097	putative cytoplasmic protein	28	24	27	2518	2175	2415	5	7	24	22	21	2026	1851	1805	5	5	0.000128369	1
	1012420	1013379		+	sopD2	STM14_1098	secreted SPI-2 effector protein	168	162	185	14830	14214	16274	12	15	185	177	192	15424	14823	16179	13	16	0.435748	1
	1015737	1013455		-	pflB	STM14_1099	pyruvate formate lyase I	18488	18257	18446	1630624	1596164	1615067	583	706	21778	21756	21661	1814621	1815727	1816460	688	795	1	1
	1016774	1015797		-	focA	STM14_1100	formate transporter	1194	1209	1189	105313	105774	104133	88	107	1747	1776	1798	145631	148238	150824	131	151	1	1
	1018819	1017059		-	ycaO	STM14_1101	putative cytoplasmic protein	672	652	637	59336	57002	55784	26	32	449	430	472	37460	35900	39622	18	21	1	1
	1018831	1018959		+	STM14_1102	STM14_1102	hypothetical protein	0	0	0	0	0	0	0	0	0	0	0	0	34	34	0	0	1	1
	1018956	1019648		+	ycaP	STM14_1103	putative inner membrane protein	38	37	38	3372	3266	3397	3	4	113	119	109	9472	9958	9217	11	13	3.84924e-167	1
	1019641	1019754		+	STM14_1104	STM14_1104	hypothetical protein	5	3	5	440	331	485	3	3	12	11	10	1070	952	882	7	8	5.00709e-20	1
	1019834	1020922		+	serC	STM14_1105	phosphoserine aminotransferase	3191	3125	3154	281465	273261	276206	209	254	2929	2831	2917	244059	236297	244642	192	221	1	1
	1020993	1022276		+	aroA	STM14_1106	3-phosphoshikimate 1-carboxyvinyltransferase	1123	1163	1136	99050	101688	99491	64	77	1016	979	982	84684	81750	82389	55	64	1	1
	1022419	1023180		+	ycaL	STM14_1107	putative Zn-dependent protease	227	225	226	20074	19728	19859	21	26	168	188	186	14043	15716	15623	17	19	6.02486e-23	8.38631e-22
	1023381	1023127		-	STM14_1108	STM14_1108	hypothetical protein	0	0	0	42	42	42	0	0	1	0	3	93	62	259	0	0	4.52339e-10	1
	1023353	1024036		+	cmk	STM14_1109	cytidylate kinase	568	558	563	50101	48840	49361	59	72	707	698	726	58973	58290	60945	75	86	1	1
	1024150	1025823		+	rpsA	STM14_1110	30S ribosomal protein S1	79006	79093	78655	6968081	6914599	6886658	3413	4135	58296	58182	58311	4857356	4855759	4889833	2518	2907	1	1
	1025979	1026263		+	ihfB	STM14_1111	integration host factor subunit beta	3938	3801	3884	347399	332361	340136	984	1192	3970	4022	4028	330829	335704	337806	1017	1174	1	1
1026383			1026285	-	STnc3330	SLncRNA0456	sRNA	0	1	1	6	103	103	0	0	0	0	0	13	0	0	0	0	1	1
	1026487	1028757		+	ycaI	STM14_1112	hypothetical protein	75	78	85	6701	6848	7492	2	3	114	121	110	9503	10157	9286	3	4	4.97761e-17	1
	1028794	1030542		+	msbA	STM14_1113	lipid transporter ATP-binding/permease protein	1281	1249	1305	113013	109209	114300	52	64	1392	1426	1443	115988	119031	121059	58	67	1	1
	1030539	1031516		+	lpxK	STM14_1114	tetraacyldisaccharide 4'-kinase	871	846	857	76820	73968	75083	63	76	795	794	801	66262	66337	67198	58	68	1	1
	1031560	1032792		+	ycaQ	STM14_1115	putative cytoplasmic protein	336	327	337	29635	28587	29559	19	23	340	343	359	28338	28662	30157	20	23	0.137163	1
	1032844	1033026		+	ycaR	STM14_1116	hypothetical protein	322	333	336	28401	29116	29469	130	158	272	274	270	22704	22895	22712	107	124	3.17637e-27	4.69625e-26
	1033023	1033769		+	kdsB	STM14_1117	3-deoxy-manno-octulosonate cytidylyltransferase	2837	2735	2774	250242	239138	242921	269	326	2557	2590	2473	213105	216157	207437	246	284	1	1
	1033944	1033792		-	STM14_1118	STM14_1118	hypothetical protein	5	6	6	504	565	567	2	3	13	9	13	1119	751	1168	5	6	1.50842e-11	1
	1033980	1034873		+	STM14_1119	STM14_1119	hypothetical protein	712	735	710	62879	64275	62233	58	70	694	718	723	57851	59988	60677	57	66	1	1
	1035629	1034853		-	ycbC	STM14_1120	hypothetical protein	126	119	116	11197	10443	10217	11	13	161	159	164	13490	13292	13758	15	17	1.5037e-13	1
	1035765	1036568		+	smtA	STM14_1121	putative metallothionein SmtA	1084	1129	1129	95686	98774	98897	100	121	1138	1111	1142	94856	92731	95817	101	117	1	1
	1036561	1037883		+	mukF	STM14_1122	condesin subunit F	2187	2175	2149	192895	190223	188187	118	143	2060	2016	2030	171722	168328	170243	111	128	1	1
	1037864	1038568		+	mukE	STM14_1123	condesin subunit E	1574	1616	1657	138906	141295	145127	165	201	1403	1352	1426	116929	112902	119623	143	165	1	1
	1038568	1043034		+	mukB	STM14_1124	cell division protein MukB	13686	13590	13653	1207114	1188135	1195452	221	267	10445	10502	10434	870306	876500	875019	169	195	1	1
	1043379	1045220		+	ycbB	STM14_1125	hypothetical protein	2577	2625	2583	227364	229523	226197	102	123	2336	2370	2329	194703	197866	195382	92	106	1	1
	1045480	1046028		+	ycbK	STM14_1126	putative outer membrane protein	1721	1719	1697	151801	150366	148628	225	273	3416	3393	3402	284694	283200	285357	448	518	1	1
	1046056	1046703		+	ycbL	STM14_1127	putative metallo-beta-lactamase	2138	2071	2124	188567	181091	186034	235	285	3003	3098	3015	250240	258608	252831	339	391	1	1
	1047955	1046765		-	aspC	STM14_1128	aromatic amino acid aminotransferase	9438	9569	9520	832451	836620	833596	578	700	10517	10534	10541	876371	879147	884018	639	738	1	1
	1048126	1047995		-	STM14_1129	STM14_1129	hypothetical protein	38	41	41	3378	3649	3616	22	26	57	54	56	4759	4546	4713	30	35	3.80922e-06	3.48944e-05
	1049231	1048140		-	ompF	STM14_1130	outer membrane protein F precursor	1752	1806	1826	154570	157919	159880	119	144	3116	3239	3201	259682	270336	268490	211	243	1	1
	1049521	1049673		+	STM14_1131	STM14_1131	hypothetical protein	5	7	3	458	630	272	2	2	1	1	3	121	162	259	1	1	1.25517e-14	1
1049728			1049820	+	STnc3350	-	sRNA	2	7	5	204	637	486	3	4	1	0	2	119	74	200	1	1	2.91016e-27	1
	1051238	1049838		-	asnS	STM14_1132	asparaginyl-tRNA synthetase	13242	13228	13308	1167947	1156441	1165219	685	830	11257	11251	11280	937997	939008	945987	581	671	1	1
	1051426	1051307		-	STM14_1133	STM14_1133	hypothetical protein	26	20	21	2356	1806	1869	13	16	20	25	22	1730	2093	1927	13	15	0.272605	1
	1051900	1051439		-	STM14_1134	STM14_1134	putative leucine response regulator	261	257	271	23051	22515	23768	41	50	274	286	287	22899	23913	24135	44	51	0.734763	1
	1052118	1051897		-	STM14_1135	STM14_1135	hypothetical protein	4	2	2	366	222	227	1	1	0	0	0	34	56	48	0	0	2.00127e-46	1
	1052217	1053431		+	STM14_1136	STM14_1136	diaminopropionate ammonia-lyase	107	109	109	9474	9578	9567	6	7	144	130	120	12067	10890	10111	7	9	3.87512e-05	1
	1053504	1053662		+	STM14_1137	STM14_1137	conserved hypothetical protein	7	5	4	699	497	380	2	3	5	4	7	425	353	610	2	2	0.275524	1
	1053676	1055112		+	STM14_1138	STM14_1138	putative transcriptional regulator	26	21	28	2327	1922	2536	1	1	25	17	22	2122	1497	1879	1	1	0.000358853	1
	1056392	1055190		-	pncB	STM14_1139	nicotinate phosphoribosyltransferase	852	888	859	75165	77663	75274	52	63	693	688	685	57777	57481	57456	41	47	1	1
	1057879	1056587		-	STM14_1140	STM14_1140	integrase	1334	1317	1344	117678	115181	117732	74	90	1356	1341	1401	113064	111987	117507	76	88	1	1
1057565			1057684	+	STnc4200	SLasRNA0160	sRNA	0	0	0	84	0	21	0	0	0	0	0	37	37	0	0	0	0.277099	1
	1058172	1057924		-	STM14_1141	STM14_1141	excisionase	12	10	8	1079	955	723	3	3	13	14	14	1127	1184	1174	4	4	0.00685388	1
	1058452	1058213		-	STM14_1142	STM14_1142	hypothetical protein	13	5	11	1162	458	986	2	3	13	14	15	1127	1229	1271	4	5	0.000120262	1
	1059604	1058495		-	STM14_1143	STM14_1143	hypothetical protein	87	66	85	7730	5796	7451	5	6	122	108	116	10234	9028	9758	7	8	1.34761e-17	1
	1062500	1059615		-	STM14_1144	STM14_1144	exodeoxyribonuclease	40	40	47	3612	3543	4151	1	1	139	147	157	11652	12288	13230	3	4	0	1
1062625			1062532	-	isrB-2	-	sRNA	2	0	0	237	9	40	0	1	6	5	8	547	498	733	5	6	1.45731e-89	1
1062533			1062627	+	isrB-1	IS092	sRNA	0	0	0	62	0	62	0	0	0	0	0	57	0	0	0	0	0.00587071	1
	1062926	1062627		-	STM14_1145	STM14_1145	hypothetical protein	12	10	15	1068	914	1381	3	3	14	25	27	1223	2144	2297	5	6	1.12223e-12	1
	1063106	1062948		-	STM14_1146	STM14_1146	hypothetical protein	1	2	1	162	191	150	0	1	8	7	4	688	644	402	3	3	2.16083e-30	1
	1063359	1063099		-	STM14_1147	STM14_1147	hypothetical protein	3	0	1	293	84	117	0	0	5	4	5	446	374	501	1	1	3.36152e-15	1
	1063819	1063409		-	STM14_1148	STM14_1148	regulatory protein	792	802	800	69884	70134	70101	140	170	441	463	448	36806	38714	37591	79	91	1	1
	1063939	1064178		+	STM14_1149	STM14_1149	conserved hypothetical protein	6	2	2	567	240	257	1	1	5	7	4	472	591	402	1	2	0.00538076	1
	1064144	1064518		+	STM14_1150	STM14_1150	regulatory protein	21	24	21	1869	2109	1858	4	5	27	21	21	2263	1800	1764	4	5	0.678256	1
1064598			1064537	-	STnc1080	-	sRNA	1	1	1	116	150	130	1	2	2	1	0	197	135	73	1	2	0.973788	1
	1064603	1065586		+	STM14_1151	STM14_1151	regulatory protein	22	24	13	1956	2124	1218	1	1	21	31	26	1830	2652	2259	1	2	0.00146735	1
	1065589	1066338		+	STM14_1152	STM14_1152	putative replication protein	22	21	13	1945	1905	1177	1	2	19	24	21	1634	2030	1828	2	2	0.34159	1
	1066349	1066696		+	STM14_1153	STM14_1153	hypothetical protein	8	12	10	733	1115	877	2	2	11	14	7	950	1205	638	2	2	0.757312	1
	1066693	1067004		+	STM14_1154	STM14_1154	hypothetical protein	4	3	5	409	264	463	1	1	10	12	10	913	1071	903	2	3	4.419e-25	1
	1067082	1067372		+	STM14_1155	STM14_1155	hypothetical protein	2464	2479	2470	217386	216776	216305	614	745	1178	1152	1180	98178	96169	98952	291	335	1	1
	1067664	1067897		+	STM14_1156	STM14_1156	hypothetical protein	136	124	130	12027	10862	11394	40	48	104	114	107	8717	9571	9007	33	38	7.84488e-12	8.67649e-11
	1068009	1068230		+	STM14_1157	STM14_1157	hypothetical protein	185	191	180	16345	16747	15810	60	73	196	169	183	16344	14112	15365	59	68	0.0238034	0.177809
	1068313	1068915		+	STM14_1158	STM14_1158	hypothetical protein	59	68	77	5225	5996	6772	8	9	95	96	104	7952	8049	8775	11	13	2.60203e-14	1
	1068921	1069121		+	STM14_1159	STM14_1159	hypothetical protein	3	3	1	345	302	107	1	1	1	2	0	138	177	53	0	0	8.45688e-07	1
	1069124	1069735		+	STM14_1160	STM14_1160	hypothetical protein	4	9	4	374	835	411	0	0	5	6	8	464	528	703	0	0	0.651175	1
	1069732	1069878		+	STM14_1161	STM14_1161	hypothetical protein	0	3	2	74	329	186	1	1	1	0	0	91	0	59	0	0	2.32704e-19	1
	1069868	1070665		+	STM14_1162	STM14_1162	putative molecular chaperone	23	26	23	2113	2300	2075	2	2	21	21	20	1794	1824	1730	1	2	0.00111085	1
	1070732	1071049		+	STM14_1163	STM14_1163	hypothetical protein	125	103	121	11083	9028	10622	26	32	132	128	126	11014	10735	10627	29	33	0.168835	1
	1071223	1071348		+	STM14_1164	STM14_1164	hypothetical protein	0	0	0	0	0	0	0	0	0	0	0	42	0	43	0	0	1	1
	1071933	1071484		-	STM14_1165	STM14_1165	hypothetical protein	207	207	206	18262	18114	18121	33	40	178	181	172	14911	15125	14492	28	32	1.21217e-12	1.36178e-11
	1072980	1072294		-	gtgA	STM14_1166	bacteriophage virulence determinant	237	261	249	20961	22817	21864	26	31	358	371	373	29876	31028	31307	38	44	7.36463e-42	1.33428e-40
	1073337	1073585		+	STM14_1167	STM14_1167	hypothetical protein	0	4	3	77	373	299	0	1	3	2	3	300	230	294	0	1	0.515492	1
	1073569	1074021		+	STM14_1168	STM14_1168	lysozyme	20	28	23	1811	2468	2094	3	4	24	27	24	2076	2300	2044	4	4	0.742698	1
	1074039	1074518		+	STM14_1169	STM14_1169	hypothetical protein	13	10	8	1179	899	732	1	1	12	13	11	1003	1106	939	1	2	0.348597	1
	1074726	1075259		+	STM14_1170	STM14_1170	hypothetical protein	40	36	37	3573	3172	3274	5	6	37	28	31	3144	2415	2663	4	5	5.08417e-05	1
	1075216	1077354		+	STM14_1171	STM14_1171	hypothetical protein	159	153	161	14063	13432	14181	5	6	171	172	181	14317	14358	15193	5	6	0.112743	1
	1077554	1079101		+	STM14_1172	STM14_1172	phage portal protein, lambda family	165	153	159	14606	13423	13983	7	9	202	187	188	16900	15615	15825	9	10	3.88556e-06	1
	1079025	1081106		+	STM14_1173	STM14_1173	Clp protease-like protein	233	217	210	20609	18986	18396	7	9	295	285	297	24645	23822	24959	10	11	3.66953e-18	1
	1081197	1081520		+	STM14_1174	STM14_1174	putative RecA/RadA recombinase	13	15	17	1156	1313	1561	3	4	18	11	12	1509	978	1019	3	3	0.0740704	1
	1081513	1081812		+	STM14_1175	STM14_1175	ATP-binding sugar transporter-like protein	17	17	14	1544	1540	1245	3	4	17	15	15	1466	1306	1270	3	4	0.310465	1
	1081793	1082359		+	STM14_1176	STM14_1176	minor tail protein	44	45	35	3950	3983	3065	5	6	40	31	33	3352	2631	2768	4	5	1.81563e-06	1
	1082356	1082757		+	STM14_1177	STM14_1177	minor tail protein	23	25	23	2103	2251	2087	4	5	16	16	17	1374	1412	1466	3	3	2.74942e-10	1
	1082769	1083518		+	STM14_1178	STM14_1178	major tail protein	71	77	80	6330	6776	7040	7	8	69	79	86	5756	6612	7221	7	8	0.17342	1
	1083564	1083962		+	STM14_1179	STM14_1179	minor tail protein	35	35	46	3170	3097	4044	7	8	35	41	41	2983	3494	3494	7	8	0.193855	1
	1083959	1084288		+	STM14_1180	STM14_1180	minor tail protein	31	25	25	2764	2270	2219	6	7	22	20	25	1897	1699	2111	4	5	4.22313e-05	1
	1084368	1087355		+	STM14_1181	STM14_1181	minor tail protein	226	222	241	20012	19494	21127	5	6	223	216	197	18660	18072	16574	5	5	1.08789e-06	1
	1087352	1087684		+	STM14_1182	STM14_1182	minor tail protein	12	13	9	1066	1153	841	2	3	18	15	16	1517	1265	1394	3	4	0.000144368	1
	1087783	1088280		+	STM14_1183	STM14_1183	attachment/invasion protein	236	234	236	20854	20517	20709	34	41	207	208	215	17290	17411	18043	30	35	7.92631e-10	8.15054e-09
	1088930	1088397		-	sodC_1	STM14_1184	superoxide dismutase precursor	2545	2439	2467	224464	213248	216032	336	408	2838	2804	2898	236527	234043	243093	385	445	1	1
	1089020	1089715		+	STM14_1185	STM14_1185	minor tail protein	103	110	117	9105	9646	10262	11	13	131	134	145	10985	11212	12230	14	16	8.05142e-07	1
	1089725	1090462		+	STM14_1186	STM14_1186	tail assembly protein	67	66	69	5927	5845	6078	6	8	80	87	91	6706	7301	7696	8	9	2.76535e-05	1
	1090360	1091064		+	STM14_1187	STM14_1187	tail assembly protein	123	121	135	10870	10648	11853	13	15	129	138	128	10823	11548	10751	13	15	0.666996	1
	1091136	1094486		+	STM14_1188	STM14_1188	host specificity protein J	213	201	209	18825	17573	18363	4	5	202	200	202	16834	16725	17019	4	5	0.00354206	1
	1094525	1094767		+	STM14_1189	STM14_1189	conserved hypothetical protein	10	9	8	946	860	747	2	3	5	6	3	436	533	274	1	1	1.61823e-13	1
	1094821	1097259		+	STM14_1190	STM14_1190	tail fiber protein	59	57	48	5236	4989	4202	1	1	43	53	51	3630	4436	4289	1	1	5.44127e-05	1
	1097259	1097840		+	STM14_1191	STM14_1191	tail fiber assembly like-protein	37	39	45	3263	3492	3952	5	6	49	51	55	4105	4266	4619	6	7	0.00325546	1
	1097951	1097844		-	STM14_1192	STM14_1192	caudovirales tail fibre assembly protein	0	0	0	0	0	0	0	0	2	2	2	178	243	232	1	2	1	1
	1098316	1099284		+	sseI	STM14_1193	secreted effector protein	62	61	64	5513	5340	5666	4	5	74	78	72	6236	6589	6101	5	6	0.028151	1
	1100558	1099932		-	STM14_1195	STM14_1195	hypothetical protein	12	18	11	1102	1602	1045	1	1	18	22	20	1534	1909	1717	2	2	2.7501e-05	1
	1100926	1100627		-	STM14_1196	STM14_1196	hypothetical protein	182	201	189	16120	17582	16620	46	55	339	352	337	28249	29430	28319	82	95	0	0
	1101597	1100911		-	STM14_1197	STM14_1197	hypothetical protein	977	1014	1025	86194	88705	89779	105	128	1852	1854	1881	154330	154806	157802	196	226	1	1
	1102059	1101868		-	STM14_1198	STM14_1198	MsgA-like protein	2	1	2	193	103	198	0	0	0	0	0	0	0	55	0	0	4.57717e-56	1
	1102354	1105098		+	pepN	STM14_1199	aminopeptidase N	5063	4955	5030	446561	433220	440479	132	160	5331	5246	5367	444220	437838	450142	140	161	1	1
	1105306	1106316		+	pyrD	STM14_1200	dihydroorotate dehydrogenase 2	615	610	590	54277	53407	51695	43	52	839	868	857	69964	72490	71904	61	70	1	1
	1106445	1106320		-	STM14_1201	STM14_1201	hypothetical protein	0	0	0	0	0	0	0	0	0	0	0	0	0	0	0	0	1	1
	1106482	1107024		+	ycbW	STM14_1202	putative cytoplasmic protein	1297	1252	1312	114437	109459	114932	171	207	1735	1766	1716	144624	147387	143940	231	267	1	1
	1108130	1107021		-	STM14_1203	STM14_1203	putative iron-sulfur protein	234	244	237	20700	21365	20756	15	18	248	275	243	20710	22957	20385	16	19	0.701876	1
	1108229	1110337		+	ycbY	STM14_1204	23S rRNA m(2)G2445 methyltransferase	1380	1412	1411	121756	123480	123582	48	58	1544	1534	1514	128667	128052	127017	52	60	1	1
	1110350	1112257		+	uup	STM14_1205	ABC transporter ATPase component	1777	1748	1734	156735	152829	151903	66	80	1695	1710	1684	141241	142771	141231	64	74	1	1
	1112272	1113525		+	pqiA	STM14_1206	paraquat-inducible protein A	557	537	561	49201	46997	49188	31	38	570	574	589	47501	47945	49432	33	38	1	1
	1113530	1115170		+	pqiB	STM14_1207	paraquat-inducible protein B	1043	1108	1100	92031	96908	96364	47	57	1057	1046	1046	88138	87373	87732	46	53	1	1
	1115167	1115730		+	ymbA	STM14_1208	putative outer membrane protein	442	413	411	38995	36170	36056	54	65	410	370	397	34176	30960	33357	50	58	9.93844e-14	1.14122e-12
1115837			1115754	-	STnc3390	-	sRNA	0	0	0	0	0	0	0	0	0	0	0	81	46	17	0	0	1	1
	1116021	1115818		-	STM14_1209	STM14_1209	hypothetical protein	6	4	4	548	394	387	1	2	1	0	1	93	49	109	0	0	4.28621e-60	1
	1115985	1116152		+	rmf	STM14_1210	ribosome modulation factor	4982	5103	5021	439413	446132	439624	2170	2629	6239	6432	6419	519891	536802	538340	2741	3164	1	1
	1116770	1116252		-	fabA	STM14_1211	3-hydroxydecanoyl-(acyl carrier protein) dehydratase	2305	2403	2412	203329	210116	211239	331	401	2336	2404	2392	194639	200659	200633	331	382	1	1
	1118599	1116839		-	lonH	STM14_1212	putative protease	1483	1500	1533	130812	131166	134282	61	75	1585	1607	1570	132091	134148	131680	65	75	1	1
	1118785	1119237		+	ycbG	STM14_1213	hypothetical protein	653	689	661	57633	60263	57877	106	129	685	699	700	57150	58390	58753	111	128	1	1
	1120361	1119309		-	ompA	STM14_1214	outer membrane protein A	84824	84648	84240	7481206	7400234	7375677	5814	7045	123323	123806	123864	10275524	10332667	10386918	8499	9811	1	1
	1121227	1120718		-	sulA	STM14_1215	SOS cell division inhibitor	284	262	270	25057	22952	23677	38	46	326	308	320	27164	25735	26894	45	52	0.000294078	0.00247538
	1121352	1121248		-	STM14_1216	STM14_1216	hypothetical protein	0	0	0	36	36	0	0	0	0	1	0	46	105	46	0	0	5.6184e-05	1
	1121444	1122049		+	yccR	STM14_1217	putative DNA transformation protein	482	477	474	42524	41715	41549	57	69	477	480	477	39752	40064	40040	57	65	1	1
	1124189	1122036		-	yccS	STM14_1218	putative transporter	613	608	613	54064	53163	53723	20	24	645	671	647	53795	56047	54336	22	25	1	1
	1124654	1124208		-	yccF	STM14_1219	hypothetical protein	182	178	161	16056	15629	14119	28	34	259	248	243	21648	20746	20435	40	46	1.70395e-29	2.60012e-28
	1124778	1126832		+	helD	STM14_1220	DNA helicase IV	1900	1849	1800	167597	161653	157640	65	78	1793	1807	1777	149446	150859	149057	63	72	1	1
	1127326	1126868		-	mgsA	STM14_1221	methylglyoxal synthase	2094	2101	2091	184743	183693	183133	330	400	1763	1747	1750	146956	145804	146821	276	319	1	1
	1128083	1127421		-	yccT	STM14_1222	hypothetical protein	21	20	21	1868	1824	1861	2	2	38	51	51	3240	4324	4303	5	5	8.27352e-40	1
	1128254	1128670		+	STM14_1223	STM14_1223	putative cytoplasmic protein	636	650	622	56092	56839	54544	110	133	777	800	789	64765	66808	66182	136	158	1	1
	1129032	1128715		-	yccV	STM14_1224	putative inner membrane protein	831	803	799	73292	70276	70017	184	223	780	743	792	65036	62079	66470	175	202	1	1
	1130457	1129090		-	yccW	STM14_1225	putative SAM-dependent methyltransferase	572	569	561	50514	49751	49203	30	36	477	484	460	39786	40398	38576	25	28	1	1
	1130516	1131064		+	STM14_1226	STM14_1226	putative outer membrane protein	88	90	91	7829	7877	8042	11	14	86	92	93	7195	7695	7809	11	13	0.217309	1
	1131090	1131869		+	STM14_1227	STM14_1227	regulatory protein	228	256	250	20165	22419	21896	22	27	257	262	249	21494	21948	20893	23	27	0.643759	1
	1131918	1132199		+	yccX	STM14_1228	putative phosphohydrolase	93	89	85	8265	7825	7482	22	27	108	98	107	9053	8182	9049	26	31	0.00385024	0.0302663
	1132525	1132196		-	yccK	STM14_1229	sulfurtransferase TusE	432	409	427	38115	35827	37455	92	112	539	526	537	44928	43980	45050	117	135	1	1
	1133271	1132612		-	yccA	STM14_1230	hypothetical protein	4771	4843	4777	420792	423408	418297	526	637	5322	5255	5346	443483	438651	448370	582	671	1	1
1133666			1133753	+	serT	STM14_1231	tRNA	18	18	15	1589	1599	1380	14	17	16	19	18	1400	1590	1569	14	17	0.837776	1
	1134572	1133892		-	pipA	STM14_1232	pathogenicity island-encoded protein A	58	71	67	5150	6213	5917	6	8	100	99	91	8364	8269	7661	10	11	1.21211e-15	1
	1135669	1134794		-	pipB	STM14_1233	secreted effector protein	79	64	62	6990	5636	5445	5	6	308	320	295	25720	26727	24808	25	29	0	0
	1135671	1135796		+	STM14_1234	STM14_1234	hypothetical protein	0	0	0	0	0	0	0	0	0	0	0	0	0	0	0	0	1	1
	1135887	1136207		+	STM14_1235	STM14_1235	putative inner membrane protein	0	0	0	0	0	0	0	0	0	0	0	0	59	0	0	0	1	1
	1136558	1136217		-	pipC	STM14_1236	pathogenicity island-encoded protein C	6801	6914	6766	599866	604467	592458	1445	1751	19778	19883	19879	1647994	1659466	1667084	4199	4848	1	1
	1138260	1136575		-	sopB	STM14_1237	secreted effector protein	17916	17882	17772	1580141	1563341	1556035	766	929	54200	54408	54247	4516096	4540838	4549069	2330	2689	1	1
	1138592	1138762		+	orfX	STM14_1238	putative cytoplasmic protein	431	461	425	38046	40305	37241	185	225	902	901	898	75229	75243	75310	381	440	1	1
	1138873	1138763		-	STM14_1239	STM14_1239	putative cytoplasmic protein	7	7	7	632	637	653	4	5	11	15	10	955	1310	874	8	9	6.12526e-08	1
	1140544	1138982		-	pipD	STM14_1240	pathogenicity island-encoded protein D	517	523	511	45642	45797	44743	23	29	546	550	543	45568	45923	45585	25	29	1	1
	1141988	1140624		-	copS	STM14_1241	copper resistance protein	161	153	159	14236	13383	13992	8	10	149	150	135	12465	12558	11383	7	8	7.26501e-06	1
	1142661	1141981		-	copR	STM14_1242	transcriptional regulatory protein YedW	191	179	187	16878	15676	16426	19	23	203	206	194	16984	17258	16321	21	24	0.301622	1
	1142797	1143207		+	STM14_1243	STM14_1243	hypothetical protein	173	168	188	15268	14704	16460	31	37	262	277	269	21837	23166	22619	47	54	7.20213e-43	1.31318e-41
	1143337	1143230		-	STM14_1244	STM14_1244	hypothetical protein	44	40	46	3912	3543	4049	29	35	30	24	21	2536	2058	1825	17	19	2.27205e-28	3.40331e-27
	1143361	1143543		+	STM14_1245	STM14_1245	hypothetical protein	74	74	77	6590	6537	6789	29	36	62	56	47	5174	4736	4011	21	25	3.71935e-20	4.94787e-19
	1144052	1143540		-	hpaC	STM14_1246	4-hydroxyphenylacetate catabolism	48	43	52	4245	3841	4599	6	8	46	49	51	3888	4145	4318	6	8	0.176559	1
	1145632	1144070		-	hpaB	STM14_1247	4-hydroxyphenylacetate catabolism	97	87	108	8580	7667	9480	4	5	92	87	103	7680	7290	8664	4	5	0.0255975	1
	1146290	1145850		-	hpaR	STM14_1248	4-hydroxyphenylacetate catabolism	147	132	137	13046	11592	12012	22	27	139	142	130	11643	11926	10970	22	26	0.0365334	0.270774
	1146388	1146275		-	STM14_1249	STM14_1249	hypothetical protein	0	0	0	4	4	0	0	0	0	1	1	45	114	101	0	0	1	1
	1146565	1147854		+	hpaG	STM14_1250	4-hydroxyphenylacetate catabolism	205	202	220	18114	17688	19339	11	14	162	174	186	13549	14526	15645	9	11	3.02162e-16	1
	1147851	1149317		+	hpaE	STM14_1251	4-hydroxyphenylacetate catabolism	382	387	378	33771	33848	33166	18	22	408	386	387	34043	32270	32479	19	22	0.0158734	1
	1149319	1150170		+	hpaD	STM14_1252	4-hydroxyphenylacetate catabolism	271	276	243	23901	24205	21308	22	27	232	257	243	19369	21448	20397	20	23	1.61863e-07	1.56039e-06
	1150180	1150560		+	hpaF	STM14_1253	4-hydroxyphenylacetate catabolism	90	84	95	7997	7353	8342	17	20	93	98	94	7779	8214	7961	18	20	0.780242	1
	1150701	1150549		-	STM14_1254	STM14_1254	hypothetical protein	0	0	0	0	0	0	0	0	0	0	0	0	0	0	0	0	1	1
	1150703	1151506		+	hpaH	STM14_1255	4-hydroxyphenylacetate catabolism	100	82	88	8864	7184	7781	8	9	98	100	94	8179	8417	7953	8	10	0.429787	1
	1151517	1152308		+	hpaI	STM14_1256	4-hydroxyphenylacetate catabolism	66	83	71	5844	7328	6254	6	8	94	90	87	7846	7576	7349	8	9	0.000303404	1
	1152380	1153756		+	hpaX	STM14_1257	4-hydroxyphenylacetate catabolism	106	106	113	9365	9269	9963	5	6	124	132	127	10337	11043	10712	6	7	0.00119076	1
	1153766	1154662		+	hpaA	STM14_1258	4-hydroxyphenylacetate catabolism	41	52	47	3627	4629	4167	3	4	53	55	59	4470	4626	4976	4	5	0.0968901	1
	1154676	1155614		+	STM14_1259	STM14_1259	putative periplasmic protein	113	110	118	9996	9684	10402	8	10	172	177	181	14332	14850	15191	13	15	5.2147e-35	1
	1155782	1155618		-	STM14_1260	STM14_1260	hypothetical protein	0	0	0	0	0	0	0	0	0	0	0	0	0	0	0	0	1	1
1155767			1155863	+	STnc1880	SLncRNA0173	sRNA	0	1	0	37	100	0	0	0	1	1	1	118	141	142	1	1	2.69937e-08	1
	1156384	1156022		-	STM14_1261	STM14_1261	hypothetical protein	2	2	3	187	228	321	0	0	13	8	12	1087	715	1080	2	2	1.4542e-59	1
	1156832	1156987		+	STM14_1262	STM14_1262	conserved hypothetical protein	0	0	0	9	0	19	0	0	2	0	1	177	0	118	0	0	3.43977e-66	1
1156937			1156998	+	STnc3400	SLasRNA0175	sRNA	0	0	0	0	0	0	0	0	0	0	0	0	0	0	0	0	1	1
	1157343	1157038		-	yccD	STM14_1263	chaperone-modulator protein CbpM	882	877	899	77792	76678	78789	209	254	1044	984	1015	86991	82192	85175	240	277	1	1
	1158263	1157343		-	cbpA	STM14_1264	curved DNA-binding protein CbpA	1838	1884	1887	162129	164746	165250	147	178	2087	1988	2033	173898	165982	170561	160	184	1	1
	1158577	1158383		-	STM14_1265	STM14_1265	hypothetical protein	0	1	0	62	123	0	0	0	0	1	0	57	117	59	0	0	0.411536	1
	1158498	1158860		+	scsA	STM14_1266	suppression of copper sensitivity protein A	145	142	142	12868	12460	12466	28	34	241	244	247	20132	20412	20794	48	56	9.80901e-65	2.11245e-63
	1158909	1160795		+	scsB	STM14_1267	suppression of copper sensitivity protein	75	80	82	6694	7066	7214	3	3	85	91	87	7143	7637	7313	3	3	0.303872	1
	1160792	1161415		+	scsC	STM14_1268	suppression of copper sensitivity protein	36	37	33	3182	3295	2974	4	5	30	32	24	2508	2685	2094	3	3	7.83624e-07	1
	1161405	1161911		+	scsD	STM14_1269	suppression of copper sensitivity protein	50	49	44	4479	4327	3853	6	8	34	39	36	2866	3295	3085	5	6	2.68647e-11	1
	1162044	1163285		+	agp	STM14_1270	glucose-1-phosphatase/inositol phosphatase	3409	3426	3430	300727	299536	300329	199	241	2848	2938	2816	237357	245212	236158	167	192	1	1
	1163546	1163319		-	yccJ	STM14_1271	hypothetical protein	744	730	780	65690	63886	68368	238	289	1638	1685	1606	136499	140652	134715	521	602	1	1
	1164163	1163567		-	wraB	STM14_1272	TrpR binding protein WrbA	940	947	921	82930	82854	80649	113	137	2051	2090	2089	170973	174501	175252	251	290	1	1
	1164294	1164521		+	STM14_1273	STM14_1273	hypothetical protein	10	12	13	935	1085	1212	3	4	9	8	9	826	676	795	2	3	0.000168097	1
	1164548	1164715		+	ymdF	STM14_1275	putative cytoplasmic protein	356	322	308	31456	28195	27005	141	171	712	710	705	59396	59259	59131	305	352	1	1
	1164852	1165490		+	ycdC	STM14_1276	putative transcriptional repressor	86	88	88	7653	7718	7769	9	12	140	140	117	11698	11728	9863	15	17	7.32667e-25	1
	1165882	1165487		-	STM14_1277	STM14_1277	putative periplasmic protein	3372	3331	3341	297405	291286	292582	612	741	4656	4752	4678	387964	396644	392332	858	990	1	1
	1170278	1170030		-	STM14_1279	STM14_1279	hypothetical protein	2	2	2	202	228	195	0	0	2	1	2	167	108	227	0	0	0.156824	1
	1170286	1170167		-	STM14_1280	STM14_1280	hypothetical protein	0	0	0	63	81	0	0	0	1	1	1	118	118	118	0	0	1.516e-05	1
	1170325	1171833		+	putP	STM14_1281	major sodium/proline symporter	7574	7469	7599	668058	652996	665395	362	438	8367	8260	8233	697183	689411	690429	397	458	1	1
	1172347	1172457		+	STM14_1282	STM14_1282	hypothetical protein	147	158	145	13018	13873	12750	98	119	201	212	214	16824	17697	17962	136	157	6.71531e-21	9.06011e-20
	1172451	1172747		+	STM14_1283	STM14_1283	hypothetical protein	1796	1845	1742	158450	161309	152552	437	530	2471	2480	2422	205966	207046	203144	599	691	1	1
	1174501	1173620		-	STM14_1285	STM14_1285	putative transcriptional regulator	788	714	724	69583	62471	63455	60	73	984	1000	1037	82053	83467	86977	82	95	1	1
1174663			1174583	-	STnc500	-	sRNA	47	46	47	4196	4062	4139	42	51	62	48	60	5218	4062	5081	51	59	0.033713	0.250521
	1174679	1174783		+	STM14_1286	STM14_1286	hypothetical protein	3	4	3	273	375	300	2	3	8	10	9	722	857	805	6	7	8.72971e-22	1
	1176282	1174786		-	STM14_1287	STM14_1287	putative sodium/glucose cotransporter	945	1011	954	83351	88429	83600	46	56	1371	1343	1329	114294	112126	111451	65	75	1	1
	1176314	1176421		+	STM14_1288	STM14_1288	hypothetical protein	1	1	0	172	138	58	0	1	0	0	0	81	33	73	0	0	0.000558838	1
	1176605	1176396		-	STM14_1289	STM14_1289	hypothetical protein	45	42	48	4052	3726	4226	15	19	67	75	74	5618	6275	6241	24	28	7.32497e-16	8.74553e-15
	1177299	1176619		-	STM14_1290	STM14_1290	N-acetylmannosamine-6-phosphate 2-epimerase	190	184	177	16792	16153	15575	19	23	311	309	308	25995	25825	25861	32	38	2.23813e-72	5.17126e-71
	1177520	1177413		-	STM14_1291	STM14_1291	hypothetical protein	0	0	0	0	0	0	0	0	0	0	0	42	0	0	0	0	1	1
	1177573	1177704		+	STM14_1292	STM14_1292	hypothetical protein	2	3	1	187	344	122	1	1	2	0	0	236	59	59	0	0	5.93323e-05	1
	1177805	1178965		+	STM14_1293	STM14_1293	putative inner membrane protein	162	157	148	14367	13749	12976	9	11	446	455	471	37180	37995	39515	28	32	0	0
	1179011	1179703		+	STM14_1294	STM14_1294	putative outer membrane protein	125	119	119	11075	10455	10461	12	15	368	372	395	30736	31095	33138	39	45	0	0
	1179986	1181266		+	STM14_1295	STM14_1295	putative sialic acid transporter	72	69	71	6375	6077	6263	4	4	279	271	261	23274	22664	21915	15	17	0	1
	1181277	1182383		+	STM14_1296	STM14_1296	putative dehydrogenase	812	811	758	71679	70980	66420	51	62	1205	1258	1268	100472	105061	106397	81	93	1	1
1182990			1182903	-	serX	STM14_1297	tRNA	27	27	27	2397	2446	2404	22	27	25	27	19	2140	2331	1658	20	23	0.00255826	0.0204768
	1183228	1183064		-	STM14_1298	STM14_1298	hypothetical protein	0	0	0	60	59	0	0	0	0	0	0	18	0	0	0	0	3.63112e-23	1
	1183227	1184165		+	ycdW	STM14_1299	putative oxidoreductase	2230	2358	2291	196719	206193	200617	176	214	2485	2494	2541	207058	208171	213164	193	223	1	1
	1184250	1184987		+	ycdX	STM14_1300	putative hydrolase	1346	1368	1365	118741	119647	119536	133	161	1459	1457	1465	121634	121666	122900	143	165	1	1
	1185011	1185565		+	ycdY	STM14_1301	putative oxidoreductase component	954	989	953	84211	86517	83448	125	152	1121	1068	1151	93411	89156	96540	145	167	1	1
	1185618	1186148		+	ycdZ	STM14_1302	putative inner membrane protein	554	589	570	48915	51520	49958	77	94	599	592	577	49947	49408	48430	80	92	1	1
	1187020	1186187		-	csgG	STM14_1303	putative curli operon transcriptional regulator	14	13	15	1239	1166	1349	1	1	28	30	32	2382	2557	2734	2	3	4.22702e-28	1
	1187463	1187047		-	csgF	STM14_1304	curli assembly protein CsgF	4	5	7	401	494	645	1	1	6	8	8	556	704	750	1	1	0.0111136	1
	1187885	1187490		-	csgE	STM14_1305	curli assembly protein CsgE	7	8	3	623	721	330	1	1	7	5	7	583	424	652	1	1	0.968086	1
	1188540	1187890		-	csgD	STM14_1306	DNA-binding transcriptional regulator CsgD	9	9	6	808	813	593	0	1	11	9	12	997	800	1021	1	1	0.0089054	1
	1188696	1188559		-	STM14_1307	STM14_1307	hypothetical protein	0	0	0	0	0	0	0	0	0	0	0	59	0	59	0	0	1	1
	1189040	1188894		-	STM14_1308	STM14_1308	hypothetical protein	0	0	0	0	0	0	0	0	0	0	0	59	59	59	0	0	1	1
	1189295	1189750		+	csgB	STM14_1309	curlin minor subunit	1	0	0	121	83	62	0	0	0	2	1	50	169	144	0	0	0.143608	1
	1189792	1190247		+	csgA	STM14_1310	cryptic curlin major subunit	22	18	21	1985	1623	1847	3	3	41	43	38	3449	3604	3229	6	7	7.23787e-25	1
	1190309	1190635		+	csgC	STM14_1311	putative autoagglutination protein	8	6	5	721	558	496	1	1	5	6	4	459	518	350	1	1	0.00943772	1
	1190766	1191086		+	ymdA	STM14_1312	putative periplasmic protein	1325	1343	1362	116894	117479	119281	303	367	659	671	641	54959	56035	53835	148	171	1	1
	1191175	1191714		+	STM14_1313	STM14_1313	hypothetical protein	940	897	934	82942	78442	81832	123	150	668	642	685	55675	53612	57485	89	102	1	1
	1191650	1193137		+	ymdC	STM14_1314	putative phospholipase	1589	1523	1539	140174	133192	134803	75	91	1491	1495	1476	124254	124822	123774	72	83	1	1
	1194308	1193154		-	mdoC	STM14_1315	glucans biosynthesis protein	101	101	99	8982	8840	8715	6	7	124	108	119	10387	9071	10017	7	8	0.00320792	1
	1194509	1194339		-	STM14_1316	STM14_1316	hypothetical protein	18	19	12	1620	1721	1094	7	8	15	12	20	1326	1059	1702	6	7	0.227713	1
	1194580	1196115		+	mdoG	STM14_1317	glucan biosynthesis protein G	4926	4887	5014	434473	427312	439060	232	282	5464	5476	5403	455326	457079	453151	256	296	1	1
	1196108	1198651		+	mdoH	STM14_1318	glucosyltransferase MdoH	4450	4431	4441	392478	387374	388875	126	153	4355	4216	4275	362926	351892	358506	121	140	1	1
	1198725	1198952		+	yceK	STM14_1319	hypothetical protein	35	31	30	3128	2758	2626	10	12	36	39	42	3073	3325	3525	12	14	0.0436824	1
	1199327	1198953		-	msyB	STM14_1320	hypothetical protein	179	191	174	15854	16722	15305	35	42	539	546	532	44945	45602	44652	104	120	0	0
	1200623	1199409		-	yceE	STM14_1321	drug efflux system protein MdtG	45	44	42	3987	3867	3757	2	3	45	40	36	3813	3375	3040	2	2	0.00192567	1
	1200601	1201062		+	STM14_1322	STM14_1322	hypothetical protein	6	7	8	565	662	739	1	1	9	8	9	792	741	794	1	1	0.0844471	1
1200667			1200773	+	STnc3040	asRNA_P153	sRNA	1	2	3	165	211	336	1	2	0	0	0	67	46	25	0	0	3.02708e-34	1
	1201698	1200778		-	htrB	STM14_1323	lipid A biosynthesis lauroyl acyltransferase	576	599	568	50868	52391	49748	45	55	806	829	823	67212	69221	69060	64	74	1	1
	1201918	1202970		+	yceA	STM14_1324	hypothetical protein	345	350	369	30473	30640	32378	24	29	286	281	272	23863	23477	22831	19	22	1.55166e-39	2.72471e-38
	1203597	1203022		-	yceI	STM14_1325	hypothetical protein	263	239	241	23232	20930	21142	31	37	398	396	397	33172	33100	33332	49	57	0	0
	1204166	1203594		-	STM14_1326	STM14_1326	putative inner membrane protein	22	15	19	1961	1330	1720	2	2	29	29	34	2490	2430	2875	3	4	8.96576e-11	1
	1204177	1204380		+	STM14_1327	STM14_1327	conserved hypothetical protein	0	2	0	7	180	69	0	0	1	0	0	114	75	19	0	0	0.306938	1
	1204542	1204429		-	yceO	STM14_1328	putative inner membrane protein	13	12	19	1201	1090	1681	9	11	15	14	19	1291	1176	1636	10	11	0.74827	1
	1205701	1204583		-	solA	STM14_1329	N-methyltryptophan oxidase	1222	1256	1228	107833	109803	107580	79	96	1166	1198	1182	97204	99986	99171	76	88	1	1
	1206068	1205814		-	bssS	STM14_1330	biofilm formation regulatory protein BssS	1264	1277	1289	111540	111647	112899	362	439	986	1043	1025	82158	87102	86003	289	333	1	1
	1206603	1206358		-	dinI	STM14_1331	DNA damage-inducible protein I	237	243	250	20913	21259	21914	71	86	228	222	224	19013	18579	18795	66	76	5.24428e-07	4.95515e-06
	1207723	1206677		-	pyrC	STM14_1332	dihydroorotase	1761	1786	1759	155356	156173	154079	122	148	2270	2308	2255	189217	192632	189161	157	181	1	1
	1208388	1207828		-	yceB	STM14_1333	hypothetical protein	1046	1076	1086	92285	94114	95160	138	167	1095	1115	1099	91292	93082	92181	142	164	1	1
	1209160	1208513		-	grxB	STM14_1334	glutaredoxin 2	4469	4554	4537	394197	398210	397317	505	611	7697	7620	7647	641366	636009	641299	854	986	1	1
	1210432	1209224		-	yceL	STM14_1335	multidrug resistance protein MdtH	112	110	108	9935	9629	9494	6	8	152	139	144	12747	11612	12118	8	10	2.0417e-11	1
	1210669	1211253		+	rimJ	STM14_1336	ribosomal-protein-S5-alanine N-acetyltransferase	1626	1597	1648	143478	139669	144363	201	243	1509	1519	1497	125776	126783	125589	186	215	1	1
	1211289	1211936		+	yceH	STM14_1337	hypothetical protein	2637	2748	2733	232638	240252	239364	302	366	3126	3031	3115	260528	252984	261242	345	398	1	1
	1211938	1212861		+	mviM	STM14_1338	putative virulence protein	1932	1913	1961	170428	167250	171773	151	183	2216	2153	2153	184703	179686	180580	170	196	1	1
	1213159	1212983		-	STM14_1339	STM14_1339	hypothetical protein	0	0	0	0	0	0	0	0	0	0	0	12	12	0	0	0	1	1
	1213126	1214700		+	mviN	STM14_1340	putative virulence protein	494	477	501	43613	41716	43912	22	27	604	605	584	50328	50503	49042	27	31	1	1
	1215204	1214782		-	flgN	STM14_1341	putative FlgK/FlgL export chaperone	4614	4617	4480	407010	403645	392323	782	947	6292	6117	6220	524297	510573	521646	1062	1226	1	1
	1215502	1215209		-	flgM	STM14_1342	anti-sigma28 factor FlgM	2881	3017	2916	254156	263767	255318	723	876	3398	3384	3353	283158	282503	281227	831	960	1	1
	1216253	1215594		-	flgA	STM14_1343	flagellar basal body P-ring biosynthesis protein FlgA	3501	3532	3551	308853	308844	310965	387	469	1499	1424	1443	124956	118847	121020	159	184	1	1
	1216396	1216241		-	STM14_1344	STM14_1344	flagellar basal body P-ring biosynthesis protein FlgA	1	3	6	123	287	544	1	2	3	5	3	254	420	276	1	2	0.992352	1
	1216410	1216826		+	flgB	STM14_1345	flagellar basal body rod protein FlgB	3239	3215	3316	285671	281108	290362	565	685	1922	1987	1977	160169	165861	165825	340	393	1	1
	1216830	1217234		+	flgC	STM14_1346	flagellar basal body rod protein FlgC	4131	4178	4145	364387	365301	362993	742	899	2620	2578	2618	218382	215205	219591	465	537	1	1
	1217246	1217944		+	flgD	STM14_1347	flagellar basal body rod modification protein	6908	6948	7074	609287	607468	619386	722	875	4361	4404	4366	363424	367618	366161	453	523	1	1
	1217971	1219182		+	flgE	STM14_1348	flagellar hook protein FlgE	19742	19836	19560	1741175	1734130	1712649	1177	1426	11985	12062	11988	998650	1006745	1005288	717	828	1	1
	1219203	1219958		+	flgF	STM14_1349	flagellar basal body rod protein FlgF	8691	8812	8821	766518	770418	772394	840	1018	5834	5824	5956	486169	486133	499472	562	648	1	1
	1219972	1220754		+	flgG	STM14_1350	flagellar basal body rod protein FlgG	6823	6892	6922	601842	602540	606137	636	770	4000	3985	4089	333309	332588	342901	371	429	1	1
	1220809	1221507		+	flgH	STM14_1351	flagellar basal body L-ring protein	3328	3349	3467	293559	292817	303588	350	424	2114	2136	2112	176178	178336	177112	219	253	1	1
	1221519	1222616		+	flgI	STM14_1352	flagellar basal body P-ring protein	2254	2234	2316	198816	195360	202855	149	181	1406	1424	1373	117189	118899	115201	92	106	1	1
	1222616	1223566		+	flgJ	STM14_1353	peptidoglycan hydrolase	1956	1954	1952	172517	170860	170976	148	180	1138	1131	1132	94842	94429	94984	86	99	1	1
	1223631	1225292		+	flgK	STM14_1354	flagellar hook-associated protein FlgK	11789	11808	11788	1039788	1032327	1032125	513	622	11735	11652	11675	977798	972460	979110	508	587	1	1
	1225307	1226260		+	flgL	STM14_1355	flagellar hook-associated protein FlgL	12577	12589	12492	1109319	1100625	1093805	952	1154	11241	11203	11429	936645	935021	958407	856	988	1	1
1226265			1226337	+	STnc840	SLnc0011	sRNA	109	111	112	9630	9765	9864	110	133	84	90	97	7062	7576	8216	90	104	5.645e-12	6.25554e-11
	1226474	1226280		-	STM14_1356	STM14_1356	hypothetical protein	5	7	5	463	635	459	2	2	3	4	3	302	339	324	1	1	3.39594e-05	1
	1229720	1226517		-	rne	STM14_1357	ribonuclease E	11903	11840	11861	1049864	1035173	1038550	268	324	10140	10311	10185	844933	860581	854098	230	266	1	1
	1230210	1231253		+	rluC	STM14_1359	23S rRNA pseudouridylate synthase C	747	728	752	65930	63714	65916	51	62	903	932	956	75274	77858	80193	64	74	1	1
	1231409	1232152		+	STM14_1360	STM14_1360	putative inner membrane lipoprotein	214	193	207	18885	16876	18189	19	24	297	275	266	24751	22962	22365	27	31	1.10919e-21	1.51439e-20
	1232358	1232582		+	STM14_1361	STM14_1361	conserved hypothetical protein	53	63	49	4714	5579	4346	17	21	95	88	104	7996	7379	8779	30	35	3.29294e-32	5.24939e-31
	1233238	1232654		-	maf_1	STM14_1362	Maf-like protein	591	568	555	52197	49690	48606	70	85	717	721	719	59783	60224	60326	89	102	1	1
1233291			1233399	+	sraB	pke2	sRNA	8	7	7	785	643	682	5	6	13	10	14	1136	898	1184	8	9	2.55734e-06	1
	1233436	1233957		+	yceD	STM14_1363	hypothetical protein	8167	8349	8215	720331	729957	719287	1143	1385	6466	6428	6402	538794	536502	536857	891	1029	1	1
	1234009	1234182		+	rpmF	STM14_1364	50S ribosomal protein L32	9463	9610	9580	834640	840156	838851	3974	4815	6135	6117	6139	511196	510579	514821	2549	2943	1	1
	1234316	1235395		+	plsX	STM14_1365	putative glycerol-3-phosphate acyltransferase PlsX	3405	3343	3274	300373	292272	286728	223	271	2846	2856	2902	237145	238392	243417	192	221	1	1
	1235475	1236428		+	fabH	STM14_1366	3-oxoacyl-(acyl carrier protein) synthase III	2799	2897	2762	246883	253340	241862	214	259	2776	2796	2789	231345	233379	233951	211	244	1	1
	1236444	1237373		+	fabD	STM14_1367	acyl carrier protein S-malonyltransferase	4591	4519	4521	404914	395126	395849	353	428	4319	4368	4313	359936	364576	361733	337	389	1	1
	1237386	1238120		+	fabG	STM14_1368	3-ketoacyl-(acyl-carrier-protein) reductase	11221	11296	11271	989705	987549	986912	1109	1344	9814	9660	9723	817733	806233	815376	958	1106	1	1
	1238276	1238512		+	acpP	STM14_1369	acyl carrier protein	29418	29557	29426	2594632	2583996	2576439	9002	10907	22369	22444	22356	1863886	1873186	1874767	6836	7892	1	1
	1238598	1239839		+	fabF	STM14_1370	3-oxoacyl-(acyl carrier protein) synthase II	14857	15057	14865	1310410	1316389	1301533	870	1054	11040	11204	11191	919898	935095	938518	649	749	1	1
	1239963	1240772		+	pabC	STM14_1371	4-amino-4-deoxychorismate lyase	553	524	558	48800	45895	48905	48	59	475	462	469	39607	38628	39380	41	48	1	1
	1240775	1241797		+	yceG	STM14_1372	hypothetical protein	398	397	394	35184	34792	34552	28	34	395	421	427	32985	35167	35811	29	33	0.0750869	0.544499
	1241787	1242428		+	tdk_1	STM14_1373	thymidylate kinase	724	723	709	63860	63274	62134	81	98	695	708	683	57979	59120	57343	78	90	1	1
	1242425	1243429		+	holB	STM14_1374	DNA polymerase III subunit delta'	716	701	741	63190	61369	64952	51	62	633	617	635	52777	51534	53273	45	52	1	1
	1243440	1244237		+	ycfH	STM14_1375	putative metallodependent hydrolase	640	618	626	56475	54053	54838	57	69	553	546	555	46098	45590	46550	50	57	1	1
	1244398	1244261		-	STM14_1376	STM14_1376	hypothetical protein	0	0	0	0	0	0	0	0	0	0	0	0	0	0	0	0	1	1
	1244532	1245965		+	ptsG	STM14_1377	glucose-specific PTS system IIBC components	2681	2636	2621	236494	230514	229492	133	161	2562	2653	2571	213542	221488	215644	131	151	1	1
	1248224	1246050		-	fhuE	STM14_1378	ferric-rhodotorulic acid outer membrane transporter	30	25	27	2725	2207	2405	0	1	31	37	32	2652	3123	2732	1	1	0.0636805	1
	1248566	1248925		+	ycfF	STM14_1379	purine nucleoside phosphoramidase	1515	1512	1501	133676	132264	131439	303	367	1689	1660	1693	140731	138602	141995	337	390	1	1
	1248928	1249302		+	ycfL	STM14_1380	putative outer membrane lipoprotein	1536	1529	1500	135505	133739	131404	293	356	1688	1686	1653	140678	140785	138629	323	373	1	1
	1249316	1249954		+	ycfM	STM14_1381	putative outer membrane lipoprotein	1462	1454	1466	128944	127155	128406	165	200	1845	1764	1846	153796	147299	154848	206	237	1	1
	1249935	1250759		+	thiK	STM14_1382	thiamine kinase	851	872	841	75071	76297	73673	75	90	1013	1005	1020	84466	83878	85582	88	102	1	1
	1250770	1251795		+	nagZ	STM14_1383	beta-hexosaminidase	970	995	979	85565	87012	85797	69	83	1244	1254	1269	103704	104736	106450	88	102	1	1
	1251820	1252362		+	ycfP	STM14_1384	hypothetical protein	2377	2385	2344	209728	208565	205265	315	382	2662	2656	2691	221825	221729	225738	355	410	1	1
	1252617	1253921		+	ndh	STM14_1385	respiratory NADH dehydrogenase 2	1005	1015	976	88690	88792	85484	55	67	454	494	505	37907	41285	42356	26	31	1	1
	1254100	1254639		+	ycfJ	STM14_1386	hypothetical protein	357	363	377	31489	31734	33036	49	59	436	426	413	36365	35580	34633	56	65	0.000737307	0.0060544
1254647			1254581	-	STnc1090	-	sRNA	72	61	65	6419	5409	5722	72	87	87	80	78	7276	6742	6544	88	102	0.00194199	0.0156539
1254619			1254694	+	STnc850	-	sRNA	58	62	71	5133	5438	6284	61	73	76	76	68	6355	6400	5730	70	81	0.278591	1
	1255349	1254714		-	ycfQ	STM14_1387	putative transcriptional repressor	1384	1381	1414	122065	120752	123805	158	192	1627	1583	1599	135610	132159	134110	182	210	1	1
	1255591	1255848		+	ycfR	STM14_1388	putative outer membrane protein	149	158	142	13215	13816	12455	42	51	113	119	118	9458	9976	9907	32	37	1.05353e-20	1.4147e-19
	1256910	1255945		-	ycfS	STM14_1389	putative periplasmic protein	235	206	250	20734	18023	21899	17	20	353	360	342	29493	30070	28746	26	30	8.06824e-50	1.55559e-48
	1257065	1256910		-	STM14_1390	STM14_1390	hypothetical protein	23	22	26	2049	1926	2305	11	13	23	19	20	1938	1622	1715	9	11	0.00315669	1
1257098			1257017	-	STnc3410	-	sRNA	33	39	34	2930	3427	3007	31	38	29	21	26	2490	1822	2209	22	26	6.03577e-11	6.53627e-10
	1260504	1257058		-	mfd	STM14_1391	transcription-repair coupling factor	3436	3517	3365	303097	307488	294632	72	87	3350	3321	3379	279144	277214	283399	70	81	1	1
	1260731	1262041		+	ycfU	STM14_1392	outer membrane-specific lipoprotein transporter subunit LolC	722	758	717	63743	66301	62847	40	49	964	941	966	80325	78615	81073	52	61	1	1
	1262034	1262735		+	lolD	STM14_1393	lipoprotein transporter ATP-binding subunit	884	878	842	77982	76758	73740	89	108	874	833	853	72852	69526	71535	87	101	1	1
	1262735	1263979		+	ycfW	STM14_1394	outer membrane-specific lipoprotein transporter subunit LolE	806	781	782	71098	68347	68480	45	55	763	760	752	63626	63444	63113	44	50	1	1
	1264008	1264919		+	ycfX	STM14_1395	N-acetyl-D-glucosamine kinase	1795	1736	1749	158334	151782	153171	139	169	1841	1852	1823	153469	154632	152895	145	168	1	1
	1264938	1265759		+	cobB	STM14_1396	NAD-dependent deacetylase	2252	2270	2266	198635	198485	198460	199	241	2436	2497	2453	202989	208451	205704	216	250	1	1
	1266887	1265841		-	potD	STM14_1397	spermidine/putrescine ABC transporter periplasmic substrate-binding protein	3920	3931	3909	345773	343710	342317	271	328	4049	4057	4109	337410	338599	344623	281	324	1	1
	1267691	1266912		-	potC	STM14_1398	spermidine/putrescine ABC transporter membrane protein	260	266	263	23018	23327	23069	24	29	400	435	430	33402	36361	36086	39	45	0	0
	1267916	1267794		-	STM14_1399	STM14_1399	hypothetical protein	8	8	11	785	781	998	5	6	31	32	23	2635	2671	1940	17	19	3.50328e-59	1
	1269017	1268007		-	sifA	STM14_1400	secreted effector protein	36	33	42	3186	2968	3693	2	3	53	64	69	4493	5376	5826	4	5	4.78228e-18	1
	1269240	1269076		-	STM14_1401	STM14_1401	conserved hypothetical protein	2	3	6	208	271	526	1	2	1	0	0	100	76	76	0	0	1.40399e-30	1
	1270209	1269346		-	potB	STM14_1402	spermidine/putrescine ABC transporter membrane protein	222	245	225	19597	21497	19747	19	23	168	172	154	14062	14412	12960	13	15	5.92649e-44	1
	1271329	1270193		-	potA	STM14_1403	putrescine/spermidine ABC transporter ATPase protein	332	339	355	29317	29668	31112	21	26	450	466	465	37570	38915	39074	29	33	0	0
	1271580	1272809		+	pepT	STM14_1404	peptidase T	2606	2603	2613	229913	227629	228789	153	185	3274	3270	3235	272852	272935	271354	191	221	1	1
	1273020	1273478		+	tnpA_4	STM14_1406	transposase	166	161	190	14718	14132	16681	27	33	205	202	183	17116	16912	15422	31	35	0.00559189	0.0434781
	1276019	1274898		-	ycfD	STM14_1407	putative cytoplasmic protein	1478	1452	1435	130381	126943	125660	93	113	1715	1713	1732	142933	143006	145284	110	128	1	1
	1277563	1276100		-	phoQ	STM14_1408	sensor protein PhoQ	5442	5514	5457	480002	482075	477796	270	327	6247	6373	6310	520533	531893	529202	311	360	1	1
	1278237	1277563		-	phoP	STM14_1409	DNA-binding transcriptional regulator PhoP	12078	12281	12187	1065316	1073718	1067033	1306	1583	13830	14021	13918	1152411	1170205	1167151	1492	1723	1	1
	1279731	1278361		-	purB	STM14_1410	adenylosuccinate lyase	2336	2299	2301	206100	201029	201488	122	147	2481	2508	2530	206731	209370	212170	132	152	1	1
	1280382	1279735		-	ycfC	STM14_1411	hypothetical protein	1016	1021	951	89656	89301	83336	111	134	954	945	953	79536	78890	79958	106	122	1	1
	1281569	1280463		-	trmU	STM14_1412	tRNA (5-methylaminomethyl-2-thiouridylate)-methyltransferase	1564	1617	1607	138010	141413	140730	104	126	1970	1974	1943	164217	164823	162957	128	148	1	1
	1282084	1281623		-	ymfB	STM14_1413	putative MutT-like protein	238	226	235	21032	19787	20643	36	44	342	333	324	28511	27867	27175	52	60	3.11654e-32	4.9961e-31
	1282425	1282096		-	STM14_1414	STM14_1414	putative periplasmic protein	168	168	172	14837	14746	15133	37	45	242	211	227	20185	17651	19084	49	57	6.08981e-17	7.57179e-16
	1283087	1282422		-	ymfC	STM14_1415	putative ribosomal large subunit pseudouridine synthase	301	301	317	26623	26335	27833	33	40	409	418	387	34101	34964	32532	44	50	5.11429e-20	6.75631e-19
	1283259	1284509		+	icdA	STM14_1416	isocitrate dehydrogenase	63726	63339	63648	5620450	5537326	5572754	3679	4457	65695	65707	65538	5473878	5483819	5495853	3797	4384	1	1
	1285764	1284622		-	STM14_1417	STM14_1417	prophage lambda integrase	127	118	124	11205	10349	10935	7	9	209	206	200	17469	17205	16849	13	15	2.21812e-53	1
	1285990	1285754		-	STM14_1418	STM14_1418	excisionase	25	22	24	2246	1987	2176	7	9	32	29	36	2703	2465	3085	10	11	0.000456662	1
	1286591	1286040		-	STM14_1419	STM14_1419	Eaa protein	57	65	62	5109	5757	5509	8	9	119	114	128	9976	9571	10786	15	18	6.8957e-58	1
	1286920	1286588		-	STM14_1420	STM14_1420	conserved hypothetical protein	26	29	23	2359	2536	2096	5	6	45	50	52	3779	4204	4417	10	12	6.2561e-23	1
	1287239	1286913		-	STM14_1421	STM14_1421	conserved hypothetical protein	33	31	26	2975	2758	2333	6	8	49	46	47	4161	3902	3997	10	12	2.69901e-11	1
	1288099	1287269		-	STM14_1422	STM14_1422	recombination and repair protein RecT	64	49	70	5689	4340	6134	5	6	125	136	133	10456	11387	11235	11	13	2.36308e-84	1
	1290446	1288092		-	STM14_1423	STM14_1423	exodeoxyribonuclease 8	139	146	120	12321	12806	10515	4	5	341	325	326	28416	27136	27377	10	11	0	1
	1290804	1290505		-	STM14_1424	STM14_1424	prophage RecE	17	18	18	1534	1580	1653	4	5	37	32	30	3128	2744	2533	8	9	3.76602e-18	1
1290839			1290948	+	STnc1400	-	sRNA	1	1	0	104	111	72	0	0	0	0	1	46	46	96	0	0	0.0460244	1
	1291115	1290945		-	STM14_1425	STM14_1425	hypothetical protein	16	16	18	1476	1440	1588	7	8	33	22	31	2751	1896	2604	12	14	4.03894e-12	1
	1291224	1291108		-	STM14_1426	STM14_1426	conserved hypothetical prophage protein	4	8	7	356	754	674	4	5	13	16	19	1142	1342	1606	10	11	1.9645e-24	1
	1291515	1291721		+	STM14_1427	STM14_1427	conserved hypothetical protein	14	9	14	1246	801	1226	4	5	20	21	26	1705	1826	2216	8	9	9.75074e-15	1
	1292914	1291829		-	STM14_1428	STM14_1428	hypothetical protein	8442	8598	8448	744618	751714	739670	566	686	9716	9874	9745	809619	824103	817250	651	752	1	1
	1293533	1293066		-	STM14_1429	STM14_1429	putative regulator	874	850	860	77084	74393	75365	133	161	943	964	945	78634	80527	79263	147	169	1	1
	1293622	1293774		+	STM14_1430	STM14_1430	conserved hypothetical protein	6	7	6	542	682	559	3	3	7	8	8	638	746	712	3	4	0.112647	1
	1293794	1294114		+	STM14_1431	STM14_1431	prophage cI protein	25	25	21	2211	2236	1903	5	6	42	49	42	3508	4125	3553	10	11	6.61901e-21	1
1294195			1294132	-	STnc1390	SLnc0026	sRNA	0	0	0	0	0	0	0	0	0	0	0	0	0	0	0	0	1	1
	1294206	1295111		+	STM14_1432	STM14_1432	phage replication protein O	59	63	58	5231	5525	5120	4	5	85	89	102	7149	7484	8573	7	8	2.00598e-18	1
	1295108	1295800		+	STM14_1433	STM14_1433	phage replication protein P	53	60	51	4701	5270	4516	5	6	74	65	73	6239	5445	6179	7	8	0.000245033	1
	1295815	1296480		+	STM14_1434	STM14_1434	Ead-like protein	51	53	54	4517	4633	4743	5	6	77	79	71	6464	6665	5987	8	9	2.0997e-10	1
	1296482	1296952		+	STM14_1435	STM14_1435	DNA N-4 cytosine methyltransferase	30	33	31	2650	2957	2717	4	5	31	31	28	2638	2592	2419	4	5	0.0527356	1
	1296955	1297608		+	STM14_1436	STM14_1436	Eaa-like protein	42	53	48	3711	4719	4250	5	6	76	76	68	6348	6401	5712	8	9	1.76204e-13	1
	1297601	1297882		+	STM14_1437	STM14_1437	hypothetical protein	27	34	32	2432	3035	2871	8	9	42	40	37	3515	3404	3172	10	11	0.0075666	1
	1297994	1298185		+	STM14_1438	STM14_1438	hypothetical protein	215	237	227	18978	20772	19916	85	103	163	182	172	13643	15236	14503	65	75	2.10167e-30	3.24168e-29
	1298444	1298677		+	STM14_1439	STM14_1439	prophage DinI	119	112	118	10552	9831	10386	36	43	92	95	86	7732	7951	7276	28	32	1.20619e-16	1.48676e-15
	1298794	1299042		+	STM14_1440	STM14_1440	putative bacteriophage protein	151	154	151	13367	13487	13248	44	53	114	142	137	9538	11851	11503	38	44	1.34231e-10	1.43188e-09
	1299077	1299676		+	STM14_1441	STM14_1441	IrsA	49	54	59	4322	4735	5168	6	7	67	60	57	5618	5049	4845	7	8	0.365727	1
	1299673	1299867		+	STM14_1442	STM14_1442	conserved hypothetical protein	2	1	1	238	89	124	0	0	3	4	3	274	362	286	1	1	8.34467e-07	1
	1299849	1300145		+	STM14_1443	STM14_1443	conserved hypothetical protein	6	4	2	567	435	183	1	1	6	6	6	531	514	577	1	1	0.00525263	1
	1300142	1300696		+	STM14_1444	STM14_1444	putative bacteriophage protein	37	26	28	3336	2324	2453	4	4	22	26	23	1902	2210	1981	3	3	5.90434e-07	1
	1300693	1300881		+	STM14_1445	STM14_1445	conserved hypothetical protein	43	36	38	3830	3229	3366	15	18	21	22	21	1814	1878	1785	8	9	1.51118e-31	1
	1300963	1301523		+	STM14_1446	STM14_1446	putative bacteriophage protein	40	42	48	3578	3692	4252	5	6	64	62	56	5410	5246	4713	7	9	4.5266e-07	1
	1301766	1301954		+	STM14_1447	STM14_1447	hypothetical protein	84	77	81	7462	6734	7151	31	37	48	47	56	4052	3988	4765	19	22	3.16146e-38	5.48402e-37
	1302108	1302326		+	STM14_1448	STM14_1448	hypothetical protein	35	32	31	3148	2876	2760	11	13	47	36	42	3987	3063	3583	14	16	0.00660769	1
	1302877	1302338		-	STM14_1449	STM14_1449	conserved hypothetical protein	781	756	757	68907	66129	66339	102	124	862	877	881	71885	73200	73920	117	135	1	1
	1303055	1303357		+	STM14_1450	STM14_1450	phage-holin analog protein	1	2	2	100	230	210	0	0	2	4	2	205	383	175	0	0	0.0360368	1
	1303335	1303874		+	STM14_1451	STM14_1451	lysozyme	9	6	7	821	593	629	1	1	4	6	7	350	523	638	0	0	0.00509989	1
	1304044	1304181		+	STM14_1452	STM14_1452	putative bacteriophage protein	0	0	0	4	2	2	0	0	0	0	0	59	59	0	0	0	1	1
	1304183	1304647		+	STM14_1453	STM14_1453	bacteriophage lysis protein	21	17	17	1919	1552	1532	2	3	29	30	27	2478	2523	2314	4	5	5.88917e-08	1
	1305275	1304874		-	STM14_1454	STM14_1454	hypothetical protein	169	161	130	14988	14146	11453	27	33	183	163	148	15289	13663	12467	29	34	0.617102	1
	1305561	1306106		+	STM14_1455	STM14_1455	prophage DNA packaging protein	1	5	5	124	502	503	0	0	9	8	8	763	727	732	1	1	2.36775e-11	1
	1306078	1308009		+	STM14_1456	STM14_1456	terminase-like large protein	55	56	64	4870	4912	5657	2	2	68	63	73	5716	5304	6186	2	2	0.159674	1
	1307993	1308196		+	STM14_1457	STM14_1457	head-to-tail joining-like protein	11	7	15	1032	661	1377	4	5	6	11	12	540	978	1058	3	4	0.0572909	1
	1308154	1309773		+	STM14_1458	STM14_1458	phage portal protein, lambda family	113	114	87	9977	10011	7644	4	5	141	115	135	11827	9645	11398	5	6	6.48556e-07	1
	1309763	1311259		+	STM14_1459	STM14_1459	prophage head-tail preconnector	77	63	67	6826	5551	5939	3	4	90	90	84	7546	7566	7118	4	4	1.9053e-05	1
	1311272	1311619		+	STM14_1460	STM14_1460	phage head-like protein	39	30	30	3494	2649	2685	6	8	45	56	49	3830	4752	4168	10	12	7.01696e-10	1
	1311674	1312702		+	STM14_1461	STM14_1461	phage head-like protein	117	102	109	10380	8999	9561	7	9	163	168	144	13654	14080	12088	11	12	1.92269e-22	1
	1313114	1313518		+	STM14_1463	STM14_1463	minor capsid protein FII	33	30	31	2936	2638	2753	5	6	39	33	34	3258	2783	2854	6	7	0.611117	1
	1313546	1314124		+	STM14_1464	STM14_1464	prophage minor tail protein Z	45	47	45	3974	4190	3999	5	7	75	63	67	6282	5296	5648	8	9	6.05815e-11	1
	1315423	1314173		-	STM14_1465	STM14_1465	Peyer's patch-specific virulence factor GipA	1062	1117	1010	93718	97716	88465	61	74	1030	1003	998	85848	83755	83771	58	67	1	1
	1315412	1315813		+	STM14_1466	STM14_1466	phage minor tail protein U	29	33	23	2604	2903	2070	5	6	43	45	43	3641	3825	3615	7	9	1.27208e-09	1
	1315824	1316567		+	STM14_1467	STM14_1467	major tail-like protein	131	133	136	11605	11673	11956	13	15	218	220	219	18167	18393	18371	21	24	2.96207e-51	1
	1316618	1317013		+	STM14_1468	STM14_1468	phage minor tail protein G	8	5	3	708	454	327	1	1	8	8	11	731	668	962	1	1	4.4096e-06	1
	1317031	1317348		+	STM14_1469	STM14_1469	minor tail-like protein	13	10	8	1162	879	700	2	2	7	9	11	589	799	931	2	2	0.0811704	1
	1317320	1320415		+	STM14_1470	STM14_1470	phage tail component H-like protein	182	180	194	16127	15805	17045	4	5	215	211	198	17994	17686	16649	4	5	0.0264641	1
	1320418	1320747		+	STM14_1471	STM14_1471	phage tail component M-like protein	23	20	19	2099	1831	1690	4	5	22	25	22	1882	2098	1906	5	5	0.779128	1
	1320754	1321455		+	STM14_1472	STM14_1472	phage tail component L-like protein	89	93	90	7918	8137	7945	9	11	99	84	81	8269	7074	6834	9	10	0.0322988	1
	1322052	1321447		-	STM14_1473	STM14_1473	hypothetical protein	1	0	0	124	61	62	0	0	0	0	0	0	59	0	0	0	2.7542e-12	1
	1322136	1322744		+	STM14_1474	STM14_1474	tail assembly protein I-like protein	28	29	28	2497	2616	2485	3	4	35	35	36	2967	2983	3082	4	4	0.0219681	1
	1322806	1326168		+	STM14_1475	STM14_1475	host specificity protein	58	73	73	5193	6389	6445	1	1	78	57	68	6562	4767	5740	1	1	0.0205183	1
	1326207	1326449		+	STM14_1476	STM14_1476	conserved hypothetical protein	9	5	8	824	517	704	2	2	5	2	12	438	236	1006	1	2	0.0684421	1
	1326457	1326636		+	STM14_1477	STM14_1477	hypothetical protein	1	1	2	93	126	204	0	0	0	1	1	0	98	87	0	0	5.65148e-06	1
	1326599	1328944		+	STM14_1478	STM14_1478	side tail fiber protein	47	50	40	4227	4379	3571	1	1	48	42	46	4054	3582	3907	1	1	0.0684482	1
	1328944	1329528		+	STM14_1479	STM14_1479	phage tail assembly-like protein	33	29	33	2954	2541	2919	3	4	38	51	33	3178	4280	2791	5	5	0.00517491	1
	1329826	1329626		-	STM14_1480	STM14_1480	PagJ	100	98	105	8896	8611	9255	36	44	187	204	185	15656	17050	15519	69	79	3.13116e-84	7.5399e-83
	1330809	1331156		+	STM14_1481	STM14_1481	hypothetical protein	7	10	12	681	907	1107	2	2	18	20	17	1554	1744	1482	3	4	2.28316e-13	1
	1332051	1334153		+	sspH1	STM14_1483	SspH1	388	391	389	34233	34199	34113	13	16	559	564	580	46583	47085	48652	19	22	1	1
	1335144	1334473		-	STM14_1484	STM14_1484	conserved hypothetical protein	11	14	12	1049	1291	1078	1	1	63	72	58	5295	6054	4880	6	8	0	1
	1335446	1335610		+	STM14_1485	STM14_1485	isocitrate dehydrogenase, NADP-dependent	2174	2173	2139	191745	190037	187314	948	1149	2141	2196	2127	178464	183344	178404	945	1091	1	1
1335799			1335643	-	STnc150	-	sRNA	0	1	0	62	123	62	0	0	1	1	1	116	118	117	0	0	0.112936	1
	1336058	1337182		+	STM14_1486	STM14_1486	putative cytoplasmic protein	562	579	580	49650	50628	50798	36	44	1104	1078	1086	92068	89988	91090	70	80	1	1
	1337372	1337214		-	STM14_1487	STM14_1487	hypothetical protein	0	0	0	0	61	0	0	0	0	0	0	59	59	59	0	0	4.07036e-05	1
	1337312	1337452		+	STM14_1488	STM14_1488	hypothetical protein	19	20	22	1705	1790	1927	10	12	28	29	25	2361	2423	2134	14	16	0.00128157	1
	1337337	1337585		+	STM14_1489	STM14_1489	hypothetical protein	13	14	17	1221	1299	1500	4	5	17	22	20	1495	1860	1738	5	6	0.00244009	1
	1338952	1338164		-	envF	STM14_1490	putative envelope lipoprotein	9	9	11	810	862	1027	0	1	17	14	14	1416	1180	1241	1	1	3.09971e-05	1
1339120			1339407	+	isrC	IS102	sRNA	7	9	8	679	863	739	2	2	3	2	3	295	176	295	0	0	3.61799e-30	1
	1339680	1339441		-	msgA	STM14_1492	macrophage survival protein	235	247	242	20760	21628	21269	72	88	412	387	395	34337	32348	33193	120	138	0	0
	1340392	1339871		-	envE	STM14_1493	putative envelope protein	514	527	513	45391	46143	44968	71	87	1168	1102	1152	97346	92027	96631	158	182	1	1
	1340575	1340405		-	STM14_1494	STM14_1494	hypothetical protein	16	12	12	1477	1087	1057	5	7	24	26	26	2069	2180	2254	10	12	3.26838e-17	1
	1341019	1340807		-	STM14_1495	STM14_1495	cold shock-like protein	7	6	9	636	590	839	2	3	14	10	10	1171	908	889	4	4	7.87578e-05	1
	1341188	1341060		-	STM14_1496	STM14_1496	hypothetical protein	3	1	2	307	131	193	1	1	8	11	9	694	920	796	5	6	1.80667e-48	1
	1341414	1341151		-	pagD	STM14_1497	virulence protein PAGD precursor	3	2	2	344	208	222	0	0	9	11	9	796	929	816	2	3	4.41065e-39	1
	1341718	1341825		+	STM14_1499	STM14_1499	conserved hypothetical protein	6	13	13	531	1176	1169	7	8	10	12	14	882	1046	1183	8	9	0.362153	1
	1342192	1342043		-	STM14_1500	STM14_1500	hypothetical protein	1	0	1	102	53	94	0	0	1	0	0	158	26	40	0	0	0.547026	1
	1342226	1342783		+	pagC	STM14_1501	virulence membrane protein PAGC precursor	780	752	786	68858	65776	68841	100	121	2096	2075	2071	174672	173257	173700	269	311	1	1
1342921			1342789	-	STnc3420	-	sRNA	3	3	1	312	316	160	1	1	2	0	3	185	73	329	1	1	0.0466617	1
	1343096	1342962		-	STM14_1502	STM14_1502	hypothetical protein	15	16	14	1344	1437	1246	8	9	6	5	5	553	472	440	3	3	1.90493e-36	1
1343189			1343265	+	STM14_1503	STM14_1503	tRNA	7	8	6	682	711	584	7	8	12	8	17	1076	730	1444	12	14	2.98415e-08	1
1343796			1343712	-	STnc520	-	sRNA	21	18	20	1907	1642	1827	17	21	30	32	33	2555	2672	2768	27	31	1.0087e-08	1.01528e-07
	1344364	1344020		-	pliC	STM14_1505	lysozyme inhibitor	1714	1724	1757	151174	150794	153835	363	440	2661	2738	2678	221724	228556	224645	564	652	1	1
	1344636	1344493		-	STM14_1506	STM14_1506	hypothetical protein	71	73	81	6290	6411	7161	37	45	61	56	62	5110	4746	5217	30	34	1.63696e-13	1.86843e-12
	1344742	1344867		+	STM14_1507	STM14_1507	putative lipoprotein	75	67	81	6696	5886	7113	43	52	72	76	70	6019	6347	5930	41	48	0.00584968	0.0454206
	1345067	1345339		+	STM14_1508	STM14_1508	putative cytoplasmic protein	52	61	65	4614	5399	5691	15	19	67	64	71	5614	5369	6010	17	20	0.4564	1
	1345491	1345958		+	STM14_1509	STM14_1509	putative molecular chaperone	2489	2551	2449	219583	223044	214472	386	468	2835	2902	2879	236276	242274	241493	444	512	1	1
1346057			1345957	-	STnc1760	ncRNA_P162	sRNA	1	0	0	91	81	86	0	0	0	0	0	5	0	4	0	0	1	1
	1346216	1346067		-	STM14_1510	STM14_1510	putative inner membrane protein	2	2	4	221	193	359	1	1	3	2	3	278	177	281	1	1	0.722551	1
1346078			1346136	+	STnc1210	-	sRNA	14	16	13	1288	1414	1200	18	22	26	21	18	2179	1808	1515	26	31	4.58599e-06	4.18087e-05
	1346297	1347340		+	STM14_1511	STM14_1511	putative cytoplasmic protein	150	132	142	13290	11569	12516	9	11	158	168	157	13245	14046	13237	11	12	0.0183532	1
	1347953	1347423		-	STM14_1512	STM14_1512	putative inner membrane protein	592	600	603	52213	52512	52852	81	98	389	365	388	32479	30473	32597	51	59	1	1
1347963			1348096	+	STnc1990	asRNA_P163	sRNA	7	10	8	678	898	763	4	5	9	11	7	803	960	637	5	5	0.752869	1
1348179			1348068	-	STnc3430	-	sRNA	1298	1311	1282	114545	114617	112255	838	1016	191	199	212	15976	16613	17848	130	150	1	1
	1348416	1348102		-	STM14_1513	STM14_1513	putative outer membrane lipoprotein	5042	5062	5001	444692	442612	437924	1157	1402	752	757	764	62713	63177	64105	174	201	1	1
	1348666	1348508		-	STM14_1514	STM14_1514	hypothetical protein	101	105	101	8933	9195	8868	46	56	46	47	43	3853	4002	3608	20	24	4.10539e-121	1.11569e-119
	1349098	1350732		+	STM14_1515	STM14_1515	putative ABC transporter periplasmic binding protein	2561	2607	2596	225949	227949	227359	114	138	2570	2578	2509	214142	215173	210442	112	130	1	1
	1350732	1351706		+	STM14_1516	STM14_1516	putative ABC transporter protein	469	457	491	41443	39981	43057	35	42	433	442	456	36118	36942	38300	32	38	1	1
	1351696	1352508		+	STM14_1517	STM14_1517	putative ABC transporter protein	235	216	211	20778	18958	18519	19	23	222	206	211	18499	17246	17707	18	21	0.00104633	1
	1352502	1353299		+	STM14_1518	STM14_1518	putative ABC-type transport system ATPase component	331	319	348	29217	27963	30523	30	36	266	254	256	22177	21234	21477	23	27	1.32825e-39	2.3396e-38
	1353293	1353883		+	STM14_1519	STM14_1519	putative ABC-type transport system ATPase component	204	194	179	18076	17022	15719	23	28	142	174	167	11879	14530	14028	19	22	3.32341e-15	3.92685e-14
	1355098	1353965		-	STM14_1520	STM14_1520	putative inner membrane protein	72	73	72	6415	6446	6308	4	5	257	268	265	21488	22396	22264	16	19	0	1
	1355292	1355618		+	STM14_1521	STM14_1521	putative cytoplasmic protein	276	275	266	24350	24114	23290	60	73	614	621	616	51220	51854	51695	136	157	1	1
1355627			1355703	+	STM14_1522	STM14_1522	tRNA	49	52	51	4373	4593	4534	48	58	123	121	125	10300	10112	10496	115	133	2.50463e-107	6.49724e-106
1355763			1355713	-	isrD	-	sRNA	0	0	0	0	0	0	0	0	0	0	0	0	0	0	0	0	1	1
	1355815	1356462		+	STM14_1523	STM14_1523	hypothetical protein	209	196	190	18513	17217	16680	22	26	195	200	202	16297	16724	16988	22	25	0.0846533	0.610766
1356416			1356502	+	STnc3440	-	sRNA	26	24	23	2327	2098	2064	20	24	17	19	16	1416	1642	1355	14	16	3.25544e-09	1
	1356600	1356451		-	STM14_1524	STM14_1524	hypothetical protein	0	0	0	0	0	0	0	0	0	0	0	0	0	0	0	0	1	1
	1356571	1357359		+	aadA	STM14_1525	aminoglycoside resistance protein	129	128	117	11425	11222	10305	11	13	133	141	145	11094	11797	12159	12	14	0.0967866	1
	1357504	1358097		+	STM14_1526	STM14_1526	putative response regulator	2	6	2	226	547	181	0	0	15	14	12	1329	1208	1038	1	2	1.40983e-64	1
	1358166	1359014		+	STM14_1527	STM14_1527	putative transcriptional regulator	333	371	353	29425	32506	30973	30	36	385	377	402	32141	31512	33739	33	38	0.432897	1
	1358977	1359201		+	STM14_1528	STM14_1528	hypothetical protein	43	45	39	3838	4005	3479	13	16	50	51	58	4201	4327	4894	17	19	0.0114981	1
	1359517	1359269		-	STM14_1529	STM14_1529	putative cytoplasmic protein	113	93	96	10004	8206	8485	29	35	333	324	328	27746	27085	27586	95	110	0	0
	1359745	1359596		-	STM14_1530	STM14_1530	putative cytoplasmic protein	1	1	1	90	131	107	0	0	0	1	2	59	133	238	0	0	0.141795	1
	1359828	1360373		+	STM14_1531	STM14_1531	chorismate mutase	269	305	298	23745	26702	26105	38	46	346	347	341	28838	28963	28597	45	52	3.21295e-05	0.000281663
	1360570	1361208		+	yeaS	STM14_1532	leucine export protein LeuE	833	868	841	73511	75931	73715	96	116	1146	1088	1109	95531	90824	93049	126	145	1	1
	1361380	1361225		-	STM14_1533	STM14_1533	hypothetical protein	1	2	0	153	202	62	0	0	2	1	1	208	153	138	0	1	0.32198	1
	1361381	1361743		+	yeaR	STM14_1534	putative cytoplasmic protein	1362	1327	1370	120136	116015	120017	269	327	4834	4913	4890	402838	410097	410142	972	1123	1	1
	1361746	1361928		+	yoaG	STM14_1535	putative cytoplasmic protein	1108	1040	1135	97799	90990	99400	433	524	3534	3467	3448	294522	289415	289159	1377	1590	1	1
	1362159	1362034		-	STM14_1536	STM14_1536	hypothetical protein	0	0	0	0	0	0	0	0	0	0	0	0	0	0	0	0	1	1
	1362158	1362799		+	STM14_1537	STM14_1537	putative nitric oxide reductase	46	46	50	4134	4089	4386	5	6	83	81	77	6992	6821	6531	9	10	1.26698e-24	1
1363060			1362850	-	ryhB-2	isrE rfrB	sRNA	4	3	2	373	307	245	1	1	3	3	1	286	294	118	0	1	0.0428838	1
	1362921	1363106		+	STM14_1538	STM14_1538	hypothetical protein	13	9	11	1146	797	1027	4	5	24	17	20	2020	1469	1736	8	9	8.49426e-14	1
	1363114	1363362		+	yeaQ	STM14_1539	hypothetical protein	196	172	172	17319	15063	15060	52	63	561	536	571	46751	44742	47891	161	186	0	0
	1363529	1363413		-	STM14_1540	STM14_1540	hypothetical protein	27	37	41	2446	3234	3648	21	26	62	58	65	5213	4893	5481	38	44	9.92881e-22	1.35884e-20
	1363599	1363501		-	STM14_1541	STM14_1541	hypothetical protein	2	1	3	207	162	283	1	2	7	5	7	605	452	635	4	5	7.99799e-18	1
	1363795	1364046		+	yaoF	STM14_1542	putative hemolysin	136	147	136	12000	12886	11988	40	48	161	146	150	13456	12249	12641	43	50	0.328299	1
	1364115	1364426		+	STM14_1543	STM14_1543	putative periplasmic protein	485	475	487	42823	41556	42686	112	135	426	446	438	35562	37233	36790	101	117	1	1
	1364759	1364412		-	yeaO	STM14_1544	putative cytoplasmic protein	470	472	453	41502	41268	39720	96	117	536	494	493	44734	41303	41401	105	122	1	1
	1364856	1364743		-	STM14_1545	STM14_1545	hypothetical protein	6	2	6	614	250	609	3	4	5	4	3	432	346	262	2	3	0.00293396	1
	1364774	1364911		+	STM14_1546	STM14_1546	hypothetical protein	0	0	1	75	0	141	0	0	3	3	7	326	304	631	2	3	2.91343e-58	1
	1366062	1364878		-	yeaN	STM14_1547	putative amino acid/amine transport protein	83	62	78	7390	5470	6847	4	5	85	84	75	7098	7069	6303	4	5	0.702125	1
	1366163	1366957		+	yeaM	STM14_1548	putative regulatory protein	201	209	208	17791	18305	18280	18	22	238	232	234	19837	19400	19690	21	24	0.00692081	1
	1367383	1366937		-	yeaL	STM14_1549	putative inner membrane protein	83	85	91	7321	7439	8031	14	16	127	124	126	10588	10353	10637	20	23	1.76303e-19	1
	1367385	1367522		+	STM14_1550	STM14_1550	conserved hypothetical protein	4	2	2	414	194	255	1	2	5	1	6	449	107	539	2	2	0.0623099	1
	1367589	1367696		+	STM14_1551	STM14_1551	putative inner membrane protein	0	0	0	7	69	62	0	0	0	0	0	0	34	36	0	0	0.0192658	1
	1368211	1367693		-	yeaK	STM14_1552	putative cytoplasmic protein	348	351	386	30692	30748	33804	50	61	625	645	595	52089	53862	49919	86	100	1	1
	1369754	1368261		-	yeaJ	STM14_1553	putative methyl-accepting chemotaxis protein	425	419	434	37516	36632	38026	20	25	637	646	648	53139	53986	54383	31	36	1	1
1369997			1370391	+	STnc1480	-	sRNA	590	537	543	52055	47006	47610	102	123	803	802	775	66980	66974	65052	145	167	1	1
	1370048	1370245		+	STM14_1554	STM14_1554	hypothetical protein	250	230	231	22068	20141	20233	86	105	337	335	340	28131	28026	28527	123	142	5.12213e-32	8.12e-31
	1370136	1370267		+	STM14_1555	STM14_1555	salivary secreted protein	341	313	314	30098	27444	27517	177	214	490	478	472	40839	39946	39624	263	304	0	0
	1371681	1370395		-	yeaH	STM14_1556	hypothetical protein	898	907	921	79229	79352	80707	51	61	1665	1698	1655	138763	141725	138838	94	108	1	1
	1371682	1371801		+	STM14_1557	STM14_1557	hypothetical protein	0	0	0	0	0	0	0	0	0	0	0	31	0	0	0	0	1	1
	1373738	1371804		-	yeaG	STM14_1558	putative serine protein kinase	539	490	528	47605	42841	46232	19	23	2513	2489	2497	209436	207768	209396	93	107	1	1
	1374027	1373854		-	STM14_1559	STM14_1559	hypothetical protein	0	0	0	63	84	86	0	0	0	0	1	0	0	140	0	0	0.0222344	1
	1374166	1374912		+	mipA	STM14_1560	MltA-interacting protein A	16809	16611	16715	1482575	1452243	1463517	1619	1962	16474	16380	16445	1372672	1367041	1379065	1592	1837	1	1
	1375202	1376398		+	STM14_1561	STM14_1561	arylsulfatase regulator	66	56	72	5845	4917	6323	3	4	79	83	88	6590	6927	7434	5	5	2.49219e-05	1
	1376495	1377352		+	STM14_1562	STM14_1562	putative aldehyde reductase	784	840	831	69225	73485	72833	69	83	889	863	850	74083	72056	71338	73	84	1	1
	1378335	1377451		-	yeaD	STM14_1563	aldose 1-epimerase	1026	1021	993	90542	89310	86953	82	100	1431	1496	1467	119260	124878	123025	119	138	1	1
	1378511	1378335		-	STM14_1564	STM14_1564	hypothetical protein	173	183	172	15330	15998	15088	72	87	258	262	251	21530	21885	21126	105	121	2.02476e-32	3.25501e-31
	1379665	1378670		-	gapA	STM14_1565	glyceraldehyde-3-phosphate dehydrogenase	45372	45372	45147	4001708	3966634	3952914	3292	3989	51486	51396	51570	4289953	4289418	4324593	3740	4318	1	1
	1379655	1379795		+	STM14_1566	STM14_1566	hypothetical protein	0	0	1	0	61	87	0	0	0	0	0	41	0	59	0	0	0.158831	1
	1379977	1380420		+	yeaA	STM14_1567	methionine sulfoxide reductase B	2533	2471	2490	223435	216088	218074	407	493	2629	2604	2602	219133	217346	218241	425	491	1	1
	1380462	1380740		+	yeaC	STM14_1568	putative cytoplasmic protein	3452	3488	3456	304472	304953	302641	899	1089	3448	3470	3441	287331	289659	288611	895	1034	1	1
	1380898	1381002		+	STM14_1569	STM14_1569	hypothetical protein	131	134	140	11608	11748	12268	93	113	122	111	107	10183	9299	9041	78	90	9.72422e-12	1.07343e-10
	1381747	1381091		-	pncA	STM14_1570	nicotinamidase/pyrazinamidase	742	731	717	65488	63981	62841	80	97	789	771	763	65792	64370	64065	85	98	1	1
	1382790	1381774		-	ansA	STM14_1571	cytoplasmic asparaginase I	1010	990	998	89095	86624	87411	71	86	1023	965	1010	85257	80598	84732	71	82	1	1
	1382785	1382889		+	STM14_1572	STM14_1572	hypothetical protein	2	1	2	233	131	238	1	1	1	2	2	114	199	246	1	1	0.592146	1
	1384742	1382886		-	sppA	STM14_1573	protease 4	1478	1523	1517	130420	133196	132902	58	71	1447	1406	1421	120581	117363	119217	55	64	1	1
	1384916	1385467		+	ydjA	STM14_1574	hypothetical protein	1060	1124	1083	93557	98275	94869	142	173	955	984	935	79610	82162	78436	125	145	1	1
	1385585	1386628		+	selD	STM14_1575	selenophosphate synthetase	3182	3108	3132	280653	271762	274244	217	263	2841	2844	2875	236752	237401	241153	197	228	1	1
	1386633	1388582		+	topB	STM14_1576	DNA topoisomerase III	2904	2938	2862	256150	256896	250588	107	130	2565	2574	2584	213799	214855	216747	95	110	1	1
	1389955	1388612		-	gdhA	STM14_1577	glutamate dehydrogenase	795	802	833	70201	70181	72977	43	52	1050	1045	1010	87519	87268	84767	55	64	1	1
	1390194	1390469		+	STM14_1578	STM14_1578	putative periplasmic protein	977	999	951	86192	87389	83267	256	310	1213	1165	1201	101082	97250	100769	312	361	1	1
	1390845	1390429		-	STM14_1579	STM14_1579	pyrimidine (deoxy)nucleoside triphosphate pyrophosphohydrolase	131	147	133	11565	12851	11729	23	28	219	211	230	18277	17628	19336	38	44	6.96326e-47	1.32024e-45
	1391724	1390918		-	xthA	STM14_1580	exonuclease III	1618	1662	1573	142782	145338	137783	145	175	1482	1459	1483	123497	121839	124393	132	152	1	1
	1391859	1392038		+	STM14_1581	STM14_1581	conserved hypothetical protein	0	0	1	0	0	120	0	0	1	1	0	159	111	69	0	0	1.16125e-06	1
	1392170	1393396		+	argD_1	STM14_1582	bifunctional succinylornithine transaminase/acetylornithine transaminase	150	163	171	13269	14291	14977	9	11	641	646	628	53440	53952	52733	37	43	1	1
	1393387	1394421		+	astA	STM14_1583	arginine succinyltransferase	173	157	162	15321	13789	14183	11	13	659	640	658	54990	53439	55197	45	52	1	1
	1394418	1395896		+	astD	STM14_1584	succinylglutamic semialdehyde dehydrogenase	272	246	239	24058	21582	20985	12	15	1153	1149	1133	96082	95959	95031	56	64	1	1
	1395893	1397236		+	astB	STM14_1585	succinylarginine dihydrolase	216	218	208	19120	19104	18274	11	14	802	806	802	66837	67319	67271	43	49	1	1
	1397229	1398197		+	astE	STM14_1586	succinylglutamate desuccinylase	109	118	113	9653	10342	9944	8	10	406	385	389	33892	32145	32700	29	33	0	0
	1398234	1398449		+	STM14_1587	STM14_1587	hypothetical protein	0	0	0	12	63	12	0	0	14	11	10	1242	919	860	4	4	0	1
	1398533	1399018		+	spy	STM14_1588	periplasmic protein	505	496	530	44547	43431	46413	76	92	1191	1195	1193	99260	99772	100074	177	205	1	1
1399006			1399093	+	STnc1640	-	sRNA	59	50	49	5226	4433	4366	43	53	116	121	104	9668	10120	8784	93	108	1.14798e-73	2.68505e-72
	1400001	1399093		-	STM14_1589	STM14_1589	nucleotide excision repair endonuclease	209	198	201	18475	17391	17683	16	19	206	216	230	17215	18043	19288	17	20	0.609766	1
	1400922	1400095		-	nadE	STM14_1590	NAD synthetase	1727	1688	1744	152393	147618	152739	150	182	1727	1740	1719	143973	145245	144162	151	174	1	1
	1401129	1400923		-	STM14_1591	STM14_1591	hypothetical protein	2	4	0	213	387	70	0	1	1	2	1	122	176	118	0	0	0.0018263	1
	1401141	1401482		+	osmE	STM14_1592	DNA-binding transcriptional activator OsmE	2701	2704	2763	238283	236472	241993	576	698	5027	5047	4996	418890	421251	418996	1063	1227	1	1
	1401610	1401732		+	STM14_1593	STM14_1593	hypothetical protein	1	1	1	101	161	143	0	1	7	5	7	627	484	660	4	4	5.99011e-50	1
	1401783	1402103		+	celA	STM14_1594	N,N'-diacetylchitobiose-specific PTS system transporter subunit IIB	1011	969	974	89183	84720	85315	222	269	1376	1349	1355	114728	112605	113666	306	354	1	1
	1402186	1403544		+	celB	STM14_1595	N,N'-diacetylchitobiose-specific PTS system transporter subunit IIC	283	273	271	25039	23945	23733	14	17	369	341	384	30797	28502	32237	19	22	6.92655e-19	1
	1403595	1403942		+	celC	STM14_1596	N,N'-diacetylchitobiose-specific PTS system transporter subunit IIA	173	185	172	15329	16237	15066	36	44	256	268	264	21341	22393	22205	54	63	4.18239e-36	7.10385e-35
	1403953	1404795		+	celD	STM14_1597	DNA-binding transcriptional regulator ChbR	289	282	297	25547	24729	26053	24	30	446	417	454	37206	34858	38136	37	43	0	0
	1404920	1406275		+	celF	STM14_1598	phospho-beta-glucosidase/cellobiose-6-phosphate hydrolase	345	348	340	30497	30491	29850	18	22	555	542	554	46313	45310	46458	29	33	1	1
	1406288	1407046		+	celG	STM14_1599	hypothetical protein	281	271	284	24841	23746	24897	26	32	417	418	396	34763	34945	33264	39	45	9.36753e-45	1.74707e-43
1406955			1407082	+	STnc2010	-	sRNA	57	59	50	5087	5177	4432	31	38	64	66	64	5354	5574	5430	36	42	0.174019	1
	1409342	1407090		-	katE	STM14_1600	hydroperoxidase II	918	920	868	80974	80514	76054	29	35	6697	6646	6702	558074	554682	562040	214	247	1	1
	1409372	1409509		+	STM14_1601	STM14_1601	hypothetical protein	5	6	3	504	556	268	2	3	7	7	7	590	593	603	3	4	0.00661246	1
	1409647	1409399		-	STM14_1602	STM14_1602	hypothetical protein	50	59	51	4464	5242	4527	15	19	35	21	26	2948	1761	2246	8	9	3.60015e-49	1
	1409707	1409949		+	cedA	STM14_1603	cell division modulator	72	84	78	6405	7395	6910	23	28	105	91	82	8811	7644	6880	27	32	0.0050753	0.0396235
	1411442	1410051		-	ydjN	STM14_1604	kinase/transporter-like protein	2016	2071	2009	177870	181115	175946	105	128	658	673	668	54892	56247	56021	34	40	1	1
	1412166	1411579		-	ydjM	STM14_1605	hypothetical protein	57	53	53	5098	4646	4663	6	8	42	41	38	3572	3483	3222	5	5	4.61742e-14	1
1412306			1412140	-	STnc3570	-	sRNA	225	216	202	19879	18939	17718	93	112	197	195	205	16438	16282	17225	86	99	6.28556e-06	5.6759e-05
	1412984	1412316		-	yniC	STM14_1606	2-deoxyglucose-6-phosphatase	959	936	972	84587	81893	85130	103	125	976	1008	946	81389	84195	79404	105	122	1	1
	1413133	1413669		+	yniB	STM14_1607	putative regulatory protein	279	296	331	24625	25908	29052	40	49	282	297	287	23555	24805	24141	38	45	5.06707e-06	4.60474e-05
	1414572	1413712		-	STM14_1608	STM14_1608	putative cytoplasmic protein	1680	1703	1708	148195	148890	149624	142	172	1614	1581	1665	134500	131980	139647	136	157	1	1
	1414969	1414679		-	ydiZ	STM14_1609	putative cytoplasmic protein	252	258	261	22236	22607	22881	64	77	363	344	341	30297	28768	28672	87	100	1.91074e-23	2.67269e-22
	1415998	1415066		-	pfkB	STM14_1610	6-phosphofructokinase 2	2106	2122	2083	185804	185565	182440	163	197	2814	2815	2733	234472	234974	229248	216	249	1	1
	1416287	1417045		+	ydiY	STM14_1611	putative outer membrane protein	61	69	68	5414	6039	6032	6	7	51	51	45	4267	4258	3851	4	5	2.33529e-17	1
1416969			1417090	+	STnc3460	-	sRNA	11	14	15	1039	1267	1349	8	9	20	18	16	1721	1553	1398	11	12	0.00170828	1
1417120			1417048	-	STnc4210	-	sRNA	830	814	823	73250	71217	72135	816	989	905	909	930	75459	75920	78029	907	1047	1	1
	1418053	1417094		-	lpxR	STM14_1612	putative outer membrane protein	9385	9288	9199	827806	812014	805486	700	849	12816	12914	12781	1067884	1077855	1071819	967	1117	1	1
	1418196	1418510		+	STM14_1613	STM14_1613	putative inner membrane protein	3	2	1	316	222	173	0	0	4	4	4	354	397	365	1	1	0.000615344	1
	1418507	1419361		+	STM14_1614	STM14_1614	putative DNA/RNA non-specific endonuclease	849	811	799	74958	70902	69995	69	84	854	804	822	71216	67169	68941	70	80	1	1
	1419534	1419740		+	STM14_1615	STM14_1615	hypothetical protein	12	11	9	1118	1023	847	3	4	8	11	8	729	957	699	3	3	0.0155146	1
	1421286	1420063		-	rfc	STM14_1616	O-antigen polymerase	781	784	775	68951	68590	67919	46	55	807	787	833	67317	65759	69884	47	55	1	1
	1421769	1421954		+	STM14_1617	STM14_1617	hypothetical protein	0	2	0	62	185	75	0	0	2	5	3	175	491	277	1	1	7.5686e-16	1
	1421956	1422090		+	STM14_1618	STM14_1618	hypothetical protein	5	1	4	459	173	411	2	2	3	4	2	263	358	244	1	2	0.156835	1
	1422178	1424106		+	thrS	STM14_1619	threonyl-tRNA synthetase	28436	28311	28339	2507996	2475064	2481277	1064	1289	22220	21986	22039	1851411	1834908	1848152	828	956	1	1
	1424110	1424652		+	infC	STM14_1620	translation initiation factor IF-3	20650	20551	20571	1821262	1796696	1801141	2745	3326	18990	19003	18973	1582358	1585975	1591044	2530	2921	1	1
	1424748	1424945		+	rpmI	STM14_1621	50S ribosomal protein L35	19318	19152	19233	1703862	1674342	1683992	7033	8522	14674	14587	14647	1222709	1217406	1228340	5349	6175	1	1
	1424996	1425352		+	rplT	STM14_1622	50S ribosomal protein L20	36394	36459	36241	3209886	3187438	3173161	7375	8936	25421	25562	25522	2118191	2133378	2140274	5169	5968	1	1
	1425562	1425398		-	STM14_1623	STM14_1623	hypothetical protein	0	0	0	0	0	0	0	0	0	0	0	0	59	59	0	0	1	1
	1425654	1426637		+	pheS	STM14_1624	phenylalanyl-tRNA synthetase subunit alpha	1923	1942	1829	169659	169842	160200	139	169	2291	2259	2335	190892	188534	195823	168	194	1	1
	1426653	1429040		+	pheT	STM14_1625	phenylalanyl-tRNA synthetase subunit beta	8734	8817	8737	770370	770843	765042	265	321	9102	9223	9082	758427	769789	761606	276	319	1	1
	1429045	1429344		+	ihfA	STM14_1626	integration host factor subunit alpha	5174	5019	5157	456372	438848	451555	1235	1496	5646	5695	5728	470505	475352	480384	1372	1584	1	1
1429394			1429487	+	STnc540	sRNA14	sRNA	1177	1124	1152	103890	98321	100926	887	1074	1246	1242	1316	103865	103715	110365	976	1127	1	1
	1429547	1430527		+	btuC	STM14_1627	vtamin B12-transporter permease	319	319	301	28199	27924	26416	23	28	457	435	443	38150	36377	37216	32	37	0	0
	1430619	1431170		+	btuE	STM14_1628	putative glutathione peroxidase	567	562	527	50030	49147	46145	72	87	781	772	777	65111	64433	65180	101	117	1	1
	1431170	1431919		+	btuD	STM14_1629	vitamin B12-transporter ATPase	538	541	535	47502	47319	46899	51	62	827	796	813	68956	66499	68242	78	90	1	1
	1431996	1432460		+	nlpC	STM14_1630	lipoprotein	400	423	421	35317	37004	36871	64	78	498	491	504	41547	41048	42323	77	89	1	1
	1432696	1432577		-	STM14_1631	STM14_1631	hypothetical protein	0	0	0	62	0	0	0	0	0	0	0	0	0	0	0	0	1	1
	1432774	1433487		+	ydiV	STM14_1632	hypothetical protein	260	260	266	22977	22730	23321	26	32	522	528	546	43530	44126	45787	53	62	0	0
	1433549	1434991		+	ydiU	STM14_1633	hypothetical protein	604	597	600	53287	52232	52543	30	36	518	518	507	43235	43242	42572	25	29	1	1
	1435217	1435026		-	ydiE	STM14_1634	hypothetical protein	0	1	0	0	127	42	0	0	2	1	4	177	125	415	1	1	9.84341e-24	1
	1436420	1435374		-	aroH	STM14_1635	phospho-2-dehydro-3-deoxyheptonate aldolase	478	477	517	42227	41730	45309	33	41	575	568	549	47926	47457	46043	39	45	1	1
	1436467	1436571		+	STM14_1636	STM14_1636	hypothetical protein	0	0	1	62	61	124	0	0	0	0	0	55	67	67	0	0	0.212406	1
	1437409	1436576		-	ydiA	STM14_1637	hypothetical protein	751	685	714	66307	59909	62536	62	75	807	788	831	67311	65799	69707	70	81	1	1
	1437699	1437586		-	STM14_1638	STM14_1638	hypothetical protein	0	0	0	0	0	0	0	0	0	0	0	0	0	0	0	0	1	1
	1437746	1440124		+	pps	STM14_1639	phosphoenolpyruvate synthase	32215	32282	32358	2841332	2822239	2833165	982	1190	43058	42930	43103	3587743	3582872	3614545	1308	1511	1	1
	1441806	1440166		-	ydiD	STM14_1640	short chain acyl-CoA synthetase	96	84	95	8517	7354	8396	4	4	100	105	100	8401	8808	8464	4	5	0.127289	1
	1442189	1441896		-	ydiT	STM14_1641	putative ferredoxin	13	10	8	1204	880	764	2	3	12	8	5	1002	746	421	2	2	0.0039804	1
	1443472	1442186		-	ydiS	STM14_1642	hypothetical protein	48	44	39	4308	3890	3446	2	3	43	52	49	3665	4396	4160	2	3	0.890493	1
	1444464	1443529		-	ydiR	STM14_1643	electron transfer flavoprotein subunit YdiR	60	66	67	5327	5837	5869	5	6	95	94	98	7942	7893	8226	7	8	6.65603e-16	1
	1445250	1444486		-	ydiQ	STM14_1644	putative electron transfer flavoprotein YdiQ	16	12	14	1423	1098	1276	1	1	14	16	16	1240	1409	1420	1	1	0.413535	1
	1445658	1445506		-	STM14_1645	STM14_1645	hypothetical protein	0	0	0	0	0	36	0	0	0	0	0	0	0	0	0	0	1	1
	1445713	1446603		+	ydiP	STM14_1646	putative transcriptional regulator	24	22	26	2124	1967	2316	1	2	33	38	34	2813	3217	2853	2	3	1.81308e-06	1
	1447830	1446679		-	ydiO	STM14_1647	putative acyl-CoA dehydrogenase	262	250	252	23185	21891	22138	16	19	321	316	322	26827	26420	27067	20	23	6.69894e-11	1
	1449439	1447844		-	ydiF	STM14_1648	putative acetyl-CoA/acetoacetyl-CoA transferase beta subunit	29	33	31	2610	2945	2760	1	1	32	28	26	2670	2406	2209	1	1	0.00730275	1
	1450351	1449593		-	aroD	STM14_1649	3-dehydroquinate dehydratase	427	433	457	37683	37878	40074	41	50	431	407	409	35915	34028	34351	39	45	0	0
	1451262	1450396		-	aroE_1	STM14_1650	quinate/shikimate dehydrogenase	48	59	56	4276	5213	4974	4	5	93	87	91	7766	7264	7678	7	8	6.35025e-25	1
	1452564	1451329		-	ydiN	STM14_1651	putative transport protein	2	2	3	184	246	308	0	0	11	11	11	997	1000	927	0	0	2.16442e-61	1
	1452598	1452744		+	STM14_1652	STM14_1652	hypothetical protein	0	0	0	0	0	0	0	0	0	0	0	0	0	0	0	0	1	1
	1452838	1452728		-	STM14_1653	STM14_1653	hypothetical protein	0	0	0	62	0	0	0	0	0	0	1	59	20	101	0	0	3.03167e-05	1
	1454139	1452928		-	ydiM	STM14_1654	putative transport protein	2	7	2	187	613	243	0	0	13	13	7	1109	1154	638	0	0	6.03069e-31	1
	1454639	1454280		-	ydiL	STM14_1655	putative cytoplasmic protein	9	13	7	794	1155	690	2	2	29	24	16	2457	2058	1353	4	5	3.93171e-29	1
1454914			1454806	-	rprA	STM14_1656	sRNA	1	0	0	124	0	0	0	0	2	2	0	203	230	59	1	1	1.01881e-15	1
	1456215	1455097		-	ydiK	STM14_1657	putative inner membrane protein	555	547	536	49010	47895	47006	35	42	521	525	537	43470	43878	45066	34	39	1	1
	1456475	1456308		-	STM14_1658	STM14_1658	hypothetical protein	1	1	0	142	109	26	0	0	2	3	2	236	290	177	1	1	1.6115e-09	1
	1456480	1459536		+	ydiJ	STM14_1659	putative oxidase	2860	2807	2838	252245	245461	248562	67	81	3390	3376	3361	282512	281830	281872	79	92	1	1
	1459533	1459943		+	STM14_1660	STM14_1660	hypothetical protein	427	390	385	37670	34105	33759	70	85	535	520	554	44603	43468	46496	94	109	1	1
	1460003	1460230		+	ydiH	STM14_1661	putative cytoplasmic protein	551	525	536	48626	45928	46996	170	206	655	688	657	54620	57467	55175	211	244	1	1
1460402			1460495	+	rydB	tpe7 IS082	sRNA	16	17	17	1429	1498	1566	13	15	34	28	41	2881	2407	3519	27	31	1.44117e-26	2.10892e-25
	1461864	1460518		-	STM14_1662	STM14_1662	putative Na+-dicarboxylate symporter	595	570	597	52513	49906	52317	31	38	363	360	350	30248	30124	29421	19	22	1	1
	1462291	1462659		+	sufA	STM14_1663	iron-sulfur cluster assembly scaffold protein	26	32	27	2355	2818	2398	5	6	84	79	94	7056	6598	7926	16	19	1.10879e-130	1
	1462668	1464155		+	sufB	STM14_1664	cysteine desulfurase activator complex subunit SufB	129	119	121	11445	10414	10663	6	7	362	369	398	30242	30850	33399	18	21	0	1
	1464172	1464918		+	sufC	STM14_1665	cysteine desulfurase ATPase component	102	112	105	9030	9826	9246	10	12	243	243	253	20266	20301	21229	23	27	0	0
	1464893	1466164		+	sufD	STM14_1666	cysteine desulfurase activator complex subunit SufD	193	225	221	17045	19712	19409	12	14	432	432	437	36001	36103	36682	24	28	0	0
	1466161	1467381		+	sufS	STM14_1667	selenocysteine lyase	174	189	188	15374	16603	16496	10	13	396	402	354	33003	33570	29730	22	26	0	1
	1467394	1467810		+	ynhA	STM14_1668	cysteine desufuration protein SufE	62	54	51	5481	4725	4544	9	11	105	95	92	8826	8003	7717	16	19	1.02986e-33	1
	1467965	1468966		+	ynhG	STM14_1669	hypothetical protein	830	806	793	73277	70500	69490	58	70	976	987	1005	81333	82403	84290	71	82	1	1
	1469272	1469033		-	lppB	STM14_1670	putative methyl-accepting chemotaxis protein	97	114	108	8594	10008	9508	32	39	74	67	77	6214	5657	6522	22	25	5.36258e-35	8.92251e-34
	1469591	1469355		-	lpp	STM14_1671	murein lipoprotein	248687	248207	248333	21933319	21699066	21742835	75888	91948	92731	92995	92990	7726536	7761223	7797931	28369	32750	1	1
	1471314	1469902		-	pykF	STM14_1672	pyruvate kinase	3104	3055	3109	273815	267114	272230	158	191	4259	4266	4208	354872	356058	352886	217	250	1	1
	1473059	1471716		-	orf48	STM14_1673	putative amino acid permease	235	250	238	20776	21939	20894	13	15	375	382	382	31320	31900	32056	20	23	6.45814e-61	1
	1473974	1473081		-	orf32	STM14_1674	putative proline iminopeptidase	127	121	120	11207	10644	10579	9	12	264	261	293	22042	21802	24599	22	25	0	1
	1474770	1474033		-	orf245	STM14_1675	putative cytoplasmic protein	341	296	311	30134	25905	27306	31	37	720	729	705	60057	60847	59173	70	81	1	1
	1476008	1474782		-	orf408	STM14_1676	putative regulatory protein	255	277	283	22525	24272	24861	16	19	635	586	603	52915	48952	50621	35	41	1	1
	1479393	1476331		-	ttrA	STM14_1677	tetrathionate reductase complex subunit A	116	113	113	10267	9958	9965	2	3	120	126	117	10070	10538	9842	2	3	0.910032	1
	1480408	1479386		-	ttrC	STM14_1678	tetrathionate reductase complex subunit C	21	19	19	1913	1684	1710	1	1	25	21	20	2131	1797	1706	1	1	0.627192	1
	1481161	1480409		-	ttrB	STM14_1679	tetrathionate reductase complex subunit B	18	17	21	1619	1551	1899	1	2	19	18	17	1590	1537	1494	1	2	0.131678	1
	1481325	1483103		+	ttrS	STM14_1680	sensory histidine kinase	3351	3382	3452	295582	295690	302306	138	167	3562	3519	3531	296805	293708	296111	143	166	1	1
	1483060	1483698		+	ttrR	STM14_1681	response regulator	462	474	505	40762	41454	44268	54	65	674	654	651	56203	54605	54666	74	86	1	1
	1483796	1484008		+	orf70	STM14_1682	hypothetical protein	212	190	186	18733	16696	16335	66	81	240	242	256	20068	20279	21519	83	96	3.43369e-10	3.60222e-09
	1485063	1484104		-	orf319	STM14_1683	putative inner membrane protein	1228	1247	1237	108372	109083	108348	93	113	1945	1927	1883	162074	160825	157914	144	166	1	1
	1485964	1485236		-	orf242	STM14_1684	putative regulatory protein	181	186	183	16037	16286	16031	18	22	439	429	426	36656	35813	35725	42	49	0	0
	1486129	1486016		-	STM14_1685	STM14_1685	hypothetical protein	14	15	11	1261	1358	999	8	10	77	86	97	6493	7183	8216	55	64	0	0
	1486781	1486143		-	ssrB	STM14_1686	transcriptional activator	195	184	194	17258	16168	17000	21	26	958	966	951	79856	80621	79825	108	125	1	1
	1489574	1486812		-	ssrA	STM14_1687	sensor kinase	257	223	236	22682	19563	20733	6	7	894	886	926	74570	73961	77672	23	27	1	1
	1489975	1490376		+	ssaB	STM14_1688	secreted effector protein	5	7	4	469	641	362	1	1	13	25	12	1104	2101	1016	3	3	1.66992e-41	1
	1490378	1491871		+	ssaC	STM14_1689	outer membrane secretin precursor	23	22	22	2038	2007	1945	1	1	62	68	62	5168	5696	5269	3	3	1.9425e-89	1
	1491852	1493063		+	ssaD	STM14_1690	virulence protein	17	18	29	1576	1645	2543	1	1	69	66	74	5788	5538	6214	4	4	3.06184e-125	1
	1493071	1493313		+	ssaE	STM14_1691	secretion system effector	14	16	18	1311	1401	1636	4	5	39	29	30	3251	2427	2515	9	11	1.3976e-22	1
	1493410	1493517		+	STM14_1692	STM14_1692	hypothetical protein	4	3	3	398	284	319	2	3	11	9	9	928	752	786	6	7	2.11335e-21	1
	1493577	1493903		+	sseA	STM14_1693	secretion system chaperone protein	22	25	26	1961	2186	2333	5	6	57	55	54	4750	4633	4584	12	14	9.79012e-46	1
	1493910	1494500		+	sseB	STM14_1694	translocation machinery component	60	74	65	5346	6538	5739	8	9	133	137	124	11102	11463	10462	16	18	1.42178e-64	1
	1494497	1494970		+	sscA	STM14_1695	secretion system chaparone	53	50	65	4685	4388	5766	8	10	93	110	99	7785	9256	8339	15	17	2.44515e-38	1
	1494973	1496427		+	sseC	STM14_1696	translocation machinery component	132	129	138	11654	11298	12149	6	8	261	249	244	21803	20786	20533	12	14	2.6614e-97	1
	1496443	1497030		+	sseD	STM14_1697	translocation machinery component	51	49	43	4570	4294	3798	5	7	106	135	122	8852	11270	10285	14	17	3.51165e-119	1
	1497033	1497449		+	sseE	STM14_1698	secreted effector protein	45	54	45	4053	4766	3989	8	10	106	101	100	8850	8433	8421	17	20	1.67577e-64	1
	1497501	1497935		+	sscB	STM14_1699	secretion system chaparone	51	50	51	4584	4407	4493	8	10	83	86	85	6968	7186	7127	14	16	9.20128e-24	1
	1497951	1498733		+	sseF	STM14_1700	secreted effector protein	38	39	41	3417	3447	3600	3	4	80	69	73	6700	5833	6144	6	7	3.1909e-32	1
	1498730	1499419		+	sseG	STM14_1701	secreted effector protein	42	42	37	3710	3744	3285	4	5	72	67	65	6030	5643	5499	7	8	1.3174e-19	1
	1499513	1499728		+	ssaG	STM14_1702	type III secretion system apparatus protein	1	0	0	124	21	60	0	0	1	2	2	148	199	201	0	0	2.08558e-08	1
	1499769	1499996		+	ssaH	STM14_1703	type III secretion system apparatus protein	3	2	0	282	256	35	0	0	14	12	12	1173	1028	1059	4	4	4.43555e-117	1
	1500008	1500256		+	ssaI	STM14_1704	type III secretion system apparatus protein	6	3	1	575	346	147	1	1	9	9	9	811	777	817	2	3	6.80415e-17	1
	1500253	1501002		+	ssaJ	STM14_1705	needle complex inner membrane lipoprotein	17	13	16	1521	1171	1460	1	1	25	20	17	2158	1744	1426	2	2	0.00127428	1
	1501020	1501568		+	STM14_1706	STM14_1706	putative cytoplasmic protein	13	11	9	1180	1000	873	1	1	40	37	39	3409	3134	3334	5	5	5.6351e-99	1
	1501565	1502239		+	ssaK	STM14_1707	type III secretion system apparatus protein	11	9	12	978	813	1134	1	1	33	31	31	2795	2660	2648	3	4	1.62168e-61	1
1501914			1501842	-	STnc1220	-	sRNA	0	0	0	0	0	0	0	0	0	0	0	0	0	0	0	0	1	1
	1502205	1503221		+	ssaL	STM14_1708	type III secretion system apparatus protein	59	63	63	5253	5538	5568	4	5	99	105	99	8313	8845	8381	7	8	7.03234e-27	1
	1503279	1503647		+	ssaM	STM14_1709	type III secretion system apparatus protein	7	6	7	654	552	659	1	1	21	18	16	1790	1574	1351	3	4	5.09225e-34	1
	1503632	1505677		+	ssaV	STM14_1710	secretion system apparatus protein SsaV	89	88	106	7869	7747	9323	3	4	175	180	178	14612	15098	14963	6	7	3.02771e-78	1
	1505667	1506968		+	ssaN	STM14_1711	type III secretion system ATPase	189	173	187	16683	15144	16405	10	12	328	326	322	27382	27283	27084	18	20	3.02287e-94	1
	1506971	1507348		+	ssaO	STM14_1712	type III secretion system apparatus protein	40	48	47	3547	4208	4158	8	10	105	115	106	8814	9620	8930	20	24	1.40437e-97	1
	1507329	1507703		+	ssaP	STM14_1713	type III secretion system apparatus protein	33	49	41	2979	4308	3660	8	9	79	72	74	6622	6056	6252	14	16	2.68552e-29	1
	1507684	1508652		+	ssaQ	STM14_1714	type III secretion system protein	152	139	132	13422	12177	11626	10	12	278	278	241	23173	23254	20241	19	22	5.30986e-99	1
	1508720	1509367		+	ssaR	STM14_1715	type III secretion system protein	24	24	20	2201	2107	1760	2	3	58	59	59	4911	4924	4986	6	7	2.25647e-66	1
	1509364	1509630		+	ssaS	STM14_1716	type III secretion system apparatus protein	1	7	3	124	645	349	1	1	17	19	17	1490	1651	1498	5	5	4.01178e-93	1
	1509631	1510410		+	ssaT	STM14_1717	type III secretion system apparatus protein	6	5	2	608	482	243	0	0	14	19	18	1208	1605	1547	1	1	8.91634e-56	1
	1510407	1511465		+	ssaU	STM14_1718	secretion system apparatus protein SsaU	20	26	20	1781	2320	1828	1	1	51	50	53	4301	4223	4493	3	4	9.52919e-46	1
	1511477	1511602		+	STM14_1719	STM14_1719	hypothetical protein	8	8	9	720	717	806	4	5	21	22	24	1809	1881	2070	13	15	1.09966e-40	1
1511686			1511610	-	valW	STM14_1720	tRNA	51	45	43	4504	3951	3785	43	52	54	59	73	4513	4928	6133	58	67	3.86929e-05	0.000337646
1511786			1511710	-	valV	STM14_1721	tRNA	13	16	15	1188	1420	1383	14	17	13	15	16	1123	1314	1419	14	16	0.610466	1
	1513311	1511938		-	ydhE	STM14_1722	multidrug efflux protein	482	459	454	42526	40180	39787	24	29	449	465	459	37492	38826	38565	24	27	1	1
	1513528	1514169		+	ribE	STM14_1723	riboflavin synthase subunit alpha	900	942	914	79444	82393	80058	103	125	1065	1063	1070	88756	88763	89789	120	138	1	1
	1515359	1514211		-	cfa	STM14_1724	cyclopropane fatty acyl phospholipid synthase	1138	1172	1150	100438	102474	100715	72	88	2378	2263	2292	198173	188901	192272	145	168	1	1
1515569			1515480	-	STnc730	-	sRNA	16	15	17	1449	1361	1556	13	16	10	12	9	856	1067	762	8	9	1.58375e-09	1
	1516854	1515649		-	ydhC	STM14_1725	inner membrane transport protein YdhC	225	220	211	19918	19282	18483	13	15	249	248	228	20818	20712	19187	14	16	0.10559	1
	1516967	1517899		+	ydhB	STM14_1726	putative DNA-binding transcriptional regulator	246	227	216	21757	19923	18936	17	21	238	252	239	19843	21087	20041	18	21	0.934413	1
	1518921	1517896		-	purR	STM14_1727	DNA-binding transcriptional repressor PurR	660	688	657	58234	60155	57605	47	57	655	661	666	54583	55201	55901	46	53	1	1
1517994			1517900	-	STnc4220	-	sRNA	90	87	90	8007	7619	7965	68	82	62	59	59	5201	4986	5019	46	53	6.12954e-32	9.66333e-31
	1519171	1519452		+	STM14_1728	STM14_1728	hypothetical protein	1611	1599	1682	142121	139800	147321	418	507	1454	1430	1427	121196	119354	119733	368	425	1	1
	1519970	1519389		-	sodB	STM14_1729	superoxide dismutase	23332	23248	23367	2057824	2032463	2045922	2900	3514	21903	21872	21874	1825033	1825419	1834364	2721	3141	1	1
	1520951	1520097		-	ydhO	STM14_1730	putative cell wall-associated hydrolase	461	459	504	40663	40140	44154	40	48	863	864	855	71933	72135	71733	72	84	1	1
	1521253	1521600		+	ydhD	STM14_1731	hypothetical protein	7043	7192	7201	621217	628791	630570	1486	1801	6042	5974	6013	503470	498613	504269	1249	1442	1	1
	1522325	1521678		-	rnt	STM14_1732	ribonuclease T	548	596	531	48391	52126	46546	62	75	831	750	788	69248	62615	66149	88	101	1	1
	1522833	1522426		-	gloA	STM14_1733	glyoxalase I	1592	1612	1637	140413	140978	143404	286	347	1622	1624	1598	135154	135577	134008	286	330	1	1
	1523999	1522902		-	nemA	STM14_1734	N-ethylmaleimide reductase	1077	1127	1046	95074	98610	91657	71	86	1435	1466	1440	119628	122430	120803	95	110	1	1
	1524657	1524058		-	ydhM	STM14_1735	putative transcriptional repressor	135	124	144	11945	10891	12671	16	19	144	156	145	12028	13065	12169	17	20	0.210883	1
	1524760	1524999		+	ydhL	STM14_1736	putative oxidoreductase	21	20	23	1861	1806	2089	6	7	27	25	20	2271	2123	1685	7	8	0.694258	1
	1525050	1525946		+	ydhF	STM14_1737	putative aldo/keto reductase	937	937	926	82662	81961	81157	75	91	832	863	810	69327	72024	67968	67	77	1	1
	1526026	1526547		+	sodC_2	STM14_1738	superoxide dismutase	412	407	423	36395	35587	37039	57	69	898	901	925	74877	75243	77596	125	145	1	1
	1528562	1526523		-	STM14_1739	STM14_1739	putative inner membrane protein	116	125	113	10230	10963	9942	4	5	124	117	142	10409	9846	11984	4	5	0.387852	1
	1529458	1528562		-	ydhJ	STM14_1740	putative multidrug resistance efflux pump	130	137	122	11490	12017	10727	10	12	163	168	173	13584	14084	14580	13	15	6.55121e-11	1
	1529661	1529425		-	ydhI	STM14_1741	putative inner membrane protein	34	38	36	3009	3352	3182	11	13	47	42	43	3964	3523	3674	13	15	0.0323746	1
	1529862	1530296		+	slyA	STM14_1742	transcriptional regulator SlyA	3558	3565	3591	313846	311731	314450	594	720	4023	3949	4070	335209	329647	341335	667	771	1	1
	1530811	1530344		-	slyB	STM14_1743	putative outer membrane lipoprotein	11341	11346	11201	1000246	991958	980769	1747	2117	11896	11752	11852	991203	980855	993930	1829	2112	1	1
	1531083	1532204		+	anmK	STM14_1744	anhydro-N-acetylmuramic acid kinase	381	379	386	33608	33209	33810	24	29	498	530	502	41554	44304	42097	32	38	1	1
	1532292	1532621		+	mliC	STM14_1745	lysozyme inhibitor	196	191	200	17312	16699	17570	42	52	207	201	186	17306	16795	15670	43	50	0.186713	1
	1532680	1533336		+	pdxH	STM14_1746	pyridoxamine 5'-phosphate oxidase	702	657	653	61978	57437	57185	73	89	844	896	857	70331	74846	71882	95	110	1	1
	1533463	1534737		+	tyrS	STM14_1747	tyrosyl-tRNA synthetase	3421	3371	3400	301727	294720	297729	192	233	3961	4014	3927	330098	335072	329327	225	259	1	1
	1534797	1535657		+	pdxY	STM14_1748	pyridoxamine kinase	644	600	588	56836	52525	51509	51	62	984	1005	1009	82068	83876	84668	84	97	1	1
	1536321	1535716		-	gst	STM14_1749	glutathionine S-transferase	3847	3787	3877	339334	331134	339475	458	555	5671	5519	5561	472592	460618	466391	666	769	1	1
	1537931	1536426		-	tppB	STM14_1750	putative tripeptide transporter permease	3799	3802	3803	335119	332466	333043	182	221	4656	4777	4715	387966	398700	395420	226	261	1	1
	1538110	1538277		+	STM14_1751	STM14_1751	hypothetical protein	2	2	3	229	188	324	1	1	2	6	3	212	500	301	1	2	0.0213601	1
	1539168	1538533		-	nth	STM14_1752	endonuclease III	454	510	486	40057	44589	42578	55	66	515	504	488	42924	42102	40931	57	66	1	1
	1539860	1539168		-	ydgQ	STM14_1753	SoxR-reducing system protein RsxE	413	404	440	36508	35321	38580	43	53	399	410	414	33275	34233	34775	42	49	1.24751e-07	1.21081e-06
	1540483	1539863		-	ydgP	STM14_1754	electron transport complex protein RnfG	440	459	454	38862	40149	39777	52	63	465	433	458	38764	36196	38411	52	60	1	1
	1541545	1540487		-	rnfD	STM14_1755	electron transport complex protein RnfD	460	441	485	40583	38634	42494	31	38	388	382	365	32341	31911	30641	25	29	0	0
	1543753	1541546		-	STM14_1756	STM14_1756	electron transport complex protein RnfC	1519	1499	1545	134041	131083	135315	49	60	1337	1260	1283	111468	105173	107646	42	48	1	1
	1544324	1543746		-	ydgM	STM14_1757	electron transport complex protein RnfB	232	224	226	20505	19624	19865	28	34	278	274	272	23175	22881	22880	34	39	9.14496e-07	8.55578e-06
	1544905	1544324		-	STM14_1758	STM14_1758	Na(+)-translocating NADH-quinone reductase subunit E	264	256	271	23324	22419	23799	32	39	352	367	375	29405	30692	31477	45	52	3.6536e-27	5.38788e-26
	1545422	1544982		-	ydgK	STM14_1759	putative inner membrane protein	1105	1173	1205	97470	102625	105573	190	231	1076	1082	1115	89660	90330	93565	179	206	1	1
	1545741	1545511		-	ydgT	STM14_1760	oriC-binding nucleoid-associated protein	731	759	755	64500	66385	66128	234	284	640	656	639	53338	54770	53597	202	233	1	1
	1546185	1546024		-	STM14_1761	STM14_1761	hypothetical protein	16	18	24	1435	1574	2141	8	10	34	41	43	2860	3427	3610	17	20	2.77355e-26	1
	1546357	1547397		+	ydgJ	STM14_1762	putative oxidoreductase	1364	1377	1368	120366	120448	119803	95	115	1546	1546	1565	128852	129044	131281	107	124	1	1
	1548473	1547472		-	add	STM14_1763	adenosine deaminase	1934	1902	1983	170586	166310	173655	140	169	1759	1794	1767	146625	149789	148236	128	147	1	1
	1548438	1548683		+	STM14_1764	STM14_1764	hypothetical protein	2	0	1	225	61	88	0	0	1	1	1	98	115	133	0	0	0.592154	1
1548522			1548636	+	STnc3500	SLncRNA0204B	sRNA	2	0	0	187	61	0	0	0	0	0	0	16	27	0	0	0	9.32106e-19	1
	1549171	1549052		-	STM14_1767	STM14_1767	hypothetical protein	145	159	149	12810	13936	13077	91	110	138	158	144	11542	13223	12109	88	102	0.00734988	0.056607
	1550685	1549177		-	ydgA	STM14_1768	putative periplasmic protein	3332	3299	3337	293957	288495	292172	159	193	3207	3186	3222	267246	265965	270223	153	177	1	1
	1551963	1550788		-	manA	STM14_1769	mannose-6-phosphate isomerase	2181	2211	2189	192423	193338	191667	135	163	2382	2409	2389	198474	201098	200400	147	170	1	1
	1552163	1553809		+	fumA	STM14_1770	fumarase A	21633	21727	21811	1907964	1899526	1909733	955	1157	20732	20652	20654	1727475	1723575	1732002	908	1048	1	1
	1553745	1553906		+	STM14_1771	STM14_1771	fumarase A	1360	1346	1360	120031	117738	119130	606	734	1130	1160	1143	94211	96855	95870	511	590	1	1
	1553977	1555380		+	fumC	STM14_1772	fumarate hydratase	5964	5945	5938	526087	519790	519930	306	371	8392	8389	8333	699276	700140	698822	431	498	1	1
	1556306	1555377		-	tus	STM14_1773	DNA replication terminus site-binding protein	219	225	242	19375	19716	21229	17	21	226	226	233	18877	18932	19567	17	20	0.0368589	1
	1557683	1556382		-	rstB	STM14_1774	sensor protein RstB	109	90	99	9633	7898	8699	5	6	143	120	154	11939	10054	12979	7	8	3.26505e-17	1
	1559500	1557794		-	STM14_1775	STM14_1775	putative periplasmic protein	22	31	25	1941	2769	2208	1	1	48	55	51	4066	4662	4302	2	2	4.57381e-29	1
	1559690	1559385		-	STM14_1776	STM14_1776	outer membrane protein	12	12	16	1109	1120	1482	3	4	15	14	18	1293	1243	1518	3	4	0.289902	1
1559720			1559606	-	STnc3510	-	sRNA	23	20	28	2049	1770	2468	15	18	27	26	31	2299	2226	2655	18	20	0.118057	1
	1560786	1559653		-	ompN	STM14_1777	outer membrane protein N precursor	178	169	160	15733	14859	14091	10	13	283	274	287	23602	22940	24078	17	20	1.23992e-64	1
	1561997	1561266		-	rstA	STM14_1779	DNA-binding transcriptional regulator RstA	1361	1331	1353	120110	116407	118520	133	161	1853	1866	1872	154416	155798	157046	184	212	1	1
	1562124	1562459		+	ydgC	STM14_1780	putative inner membrane protein	18	25	21	1616	2243	1843	4	5	33	23	32	2829	1954	2756	6	7	0.000131817	1
	1563903	1562521		-	ydgI	STM14_1781	putative amino acid transporter	63	53	48	5569	4645	4207	2	3	59	60	53	4925	5057	4485	3	3	0.392273	1
	1564016	1563882		-	STM14_1782	STM14_1782	putative amino acid permease	17	19	14	1566	1692	1250	9	11	14	13	18	1195	1109	1531	8	9	0.0263062	1
	1564087	1563914		-	STM14_1783	STM14_1783	hypothetical protein	65	76	64	5760	6695	5614	28	34	65	68	68	5470	5714	5761	28	32	0.0112929	0.0859317
	1564099	1564224		+	STM14_1784	STM14_1784	hypothetical protein	2	3	2	203	295	215	1	1	2	2	5	234	176	474	2	2	0.133545	1
	1565146	1564202		-	ydgH	STM14_1785	putative periplasmic protein	3766	3732	3754	332174	326288	328752	287	348	4340	4387	4366	361619	366185	366165	334	385	1	1
	1565234	1565359		+	STM14_1786	STM14_1786	hypothetical protein	1	0	1	129	26	128	0	0	0	0	0	32	62	37	0	0	0.000331952	1
	1565673	1567202		+	pntA	STM14_1787	NAD(P) transhydrogenase subunit alpha	7454	7472	7338	657493	653251	642546	351	425	7713	7628	7698	642660	636635	645569	363	419	1	1
	1567213	1568601		+	pntB	STM14_1788	pyridine nucleotide transhydrogenase	4919	4948	4862	433873	432606	425726	255	310	4333	4328	4281	361059	361252	359020	224	259	1	1
	1569810	1568776		-	tqsA	STM14_1789	putative transport protein	129	117	126	11388	10262	11061	8	10	225	206	226	18774	17223	19020	15	17	2.76971e-70	1
	1569946	1570116		+	STM14_1790	STM14_1790	hypothetical protein	141	131	132	12489	11470	11593	57	69	195	197	194	16270	16489	16278	82	95	8.33879e-26	1.19873e-24
	1570228	1570590		+	ydgF	STM14_1791	multidrug efflux system protein MdtJ	745	708	804	65766	61938	70441	150	181	1321	1351	1307	110117	112796	109623	264	305	1	1
	1570577	1570906		+	ydgE	STM14_1792	multidrug efflux system protein MdtI	572	568	557	50486	49663	48773	124	150	1088	1050	1083	90683	87706	90853	235	271	1	1
	1571767	1570946		-	STM14_1793	STM14_1793	putative protease	321	331	310	28331	28956	27154	28	34	375	381	381	31300	31863	32031	33	38	3.71281e-05	0.000324487
	1572027	1571734		-	STM14_1794	STM14_1794	hypothetical protein	3	6	2	293	551	249	1	1	3	5	9	283	436	757	1	1	0.00867184	1
	1572284	1572036		-	STM14_1795	STM14_1795	acid shock protein precursor	34	31	24	3067	2736	2184	8	10	44	44	41	3668	3702	3520	12	14	1.43734e-06	1
1572411			1572671	+	STnc3480	-	sRNA	7	7	7	629	620	620	1	2	9	10	10	832	900	888	2	3	0.000426652	1
	1572653	1572462		-	STM14_1796	STM14_1796	hypothetical protein	2	4	5	263	361	502	1	1	2	3	0	171	282	52	0	0	6.89104e-10	1
	1573932	1572679		-	ynfM	STM14_1797	putative transport protein	114	110	117	10061	9663	10310	6	7	69	70	69	5798	5886	5819	4	4	3.91971e-57	1
	1574052	1574951		+	ynfL	STM14_1798	putative transcriptional regulator	128	124	130	11316	10925	11435	10	12	182	177	178	15191	14848	14984	14	16	2.26601e-20	1
	1575079	1576299		+	mlc	STM14_1799	pts operon transcriptional repressor	1000	963	972	88218	84272	85172	58	70	1231	1214	1259	102631	101353	105655	73	84	1	1
	1576425	1577120		+	bioD_2	STM14_1800	putative dithiobiotin synthetase	908	911	921	80131	79709	80673	95	115	1241	1276	1241	103440	106513	104124	130	150	1	1
	1578329	1577076		-	STM14_1801	STM14_1801	putative voltage-gated ClC-type chloride channel ClcB	33	44	36	2980	3857	3166	2	2	70	80	68	5866	6716	5726	4	4	2.68993e-34	1
	1579649	1578501		-	STM14_1802	STM14_1802	proline/glycine betaine transport system	283	290	291	24977	25428	25524	18	22	748	765	740	62382	63867	62136	47	54	1	1
	1580296	1579649		-	STM14_1803	STM14_1803	putative ABC transporter permease component	84	83	76	7486	7292	6738	9	11	173	163	169	14436	13661	14246	18	21	2.85479e-97	1
	1581208	1580306		-	STM14_1804	STM14_1804	putative ABC transporter periplasmic component	104	84	97	9193	7387	8517	7	9	239	257	267	19968	21470	22453	20	23	0	1
	1581947	1581237		-	STM14_1805	STM14_1805	putative transport system permease component	48	47	46	4243	4156	4076	4	5	120	113	135	10069	9463	11377	12	14	5.10035e-130	1
	1582866	1582252		-	ynfI	STM14_1806	twin-argninine leader-binding protein DmsD	426	436	440	37585	38128	38543	51	61	553	556	539	46147	46461	45216	64	74	1	1
	1583766	1582909		-	STM14_1807	STM14_1807	putative dimethylsulfoxide reductase	170	168	175	15080	14767	15345	14	17	209	196	177	17484	16413	14909	16	18	0.0101365	1
	1584385	1583768		-	STM14_1808	STM14_1808	putative dimethyl sulphoxide reductase	40	34	41	3607	3034	3649	4	5	20	20	26	1690	1729	2251	2	3	4.34111e-27	1
	1586831	1584396		-	STM14_1809	STM14_1809	putative dimethyl sulphoxide reductase	45	46	54	4033	4099	4769	1	1	49	53	50	4116	4490	4216	1	1	0.33409	1
	1587033	1586812		-	STM14_1810	STM14_1810	putative dimethyl sulphoxide reductase subunit A	3	2	2	287	247	203	0	1	2	3	1	214	328	145	0	1	0.624961	1
	1589371	1586930		-	STM14_1811	STM14_1811	putative dimethyl sulphoxide reductase chain A1	97	96	81	8596	8463	7095	2	3	71	82	62	5967	6862	5248	2	2	1.73823e-16	1
	1589833	1589525		-	ynfD	STM14_1812	putative outer membrane protein	554	556	553	48868	48677	48462	129	157	557	592	609	46436	49421	51144	137	158	1	1
	1589937	1590647		+	ynfC	STM14_1813	hypothetical protein	403	427	398	35571	37340	34867	41	50	378	364	366	31555	30440	30766	37	43	9.03146e-18	1.14794e-16
	1591248	1590688		-	speG	STM14_1814	spermidine N1-acetyltransferase	4289	4344	4225	378303	379770	369934	553	670	3650	3508	3613	304199	292807	302993	463	534	1	1
	1591625	1591284		-	ynfB	STM14_1815	hypothetical protein	2175	2177	2166	191905	190344	189713	460	557	2079	2060	2071	173267	171976	173668	438	505	1	1
	1591757	1591641		-	STM14_1816	STM14_1816	hypothetical protein	0	0	0	11	82	10	0	0	0	0	0	17	17	3	0	0	5.96409e-05	1
	1591778	1592104		+	ynfA	STM14_1817	hypothetical protein	37	46	45	3300	4046	4004	9	11	57	51	49	4819	4289	4191	11	13	0.0216856	1
	1592226	1593440		+	rspA	STM14_1818	putative dehydratase	253	239	246	22368	20962	21560	14	17	233	233	252	19426	19458	21142	14	16	0.00110312	1
	1593451	1594470		+	rspB	STM14_1819	putative dehydrogenase	237	233	233	20945	20455	20400	16	20	212	192	184	17667	16065	15436	13	16	3.57526e-17	1
	1595845	1596036		+	STM14_1821	STM14_1821	putative membrane transport protein	24	21	27	2124	1918	2399	9	11	28	28	29	2410	2375	2440	10	12	0.197847	1
	1596047	1597513		+	ydfI	STM14_1822	putative mannitol dehydrogenase	294	307	294	25949	26909	25749	14	17	324	361	322	27059	30175	27074	16	19	0.0459122	1
	1597783	1597580		-	ydfZ	STM14_1823	putative cytoplasmic protein	643	655	617	56753	57269	54078	226	274	829	821	810	69118	68564	67968	291	336	1	1
	1598650	1597964		-	ydfH	STM14_1824	putative regulatory protein	607	582	597	53603	50937	52339	62	76	652	652	653	54326	54472	54768	68	79	1	1
	1599541	1598780		-	ydfG	STM14_1825	3-hydroxy acid dehydrogenase	2294	2389	2378	202333	208869	208227	223	270	2053	2107	2071	171140	175895	173732	197	227	1	1
	1599665	1601707		+	dcp	STM14_1826	dipeptidyl carboxypeptidase II	1384	1410	1408	122080	123345	123354	49	60	1352	1296	1323	112715	108162	110962	46	54	1	1
	1601919	1601704		-	STM14_1827	STM14_1827	hypothetical protein	0	0	0	0	0	0	0	0	1	1	0	118	164	0	0	0	1	1
	1601786	1601923		+	STM14_1828	STM14_1828	peptidyl-dipeptidase dcp	4	4	5	418	352	481	2	3	7	7	14	591	615	1177	4	5	1.00441e-10	1
	1602052	1602234		+	STM14_1829	STM14_1829	putative cytoplasmic protein	29	33	25	2574	2915	2205	11	14	81	72	87	6813	6090	7352	31	36	3.72258e-103	9.48428e-102
	1602881	1602354		-	ydeJ	STM14_1830	competence damage-inducible protein A	43	38	30	3829	3330	2671	5	6	78	82	70	6554	6855	5894	10	12	1.08592e-45	1
	1603068	1602970		-	STM14_1831	STM14_1831	hypothetical protein	0	0	1	8	16	119	0	0	2	1	1	170	149	90	1	1	3.79661e-08	1
	1603308	1603700		+	ydeI	STM14_1832	hypothetical protein	69	68	80	6148	5965	7026	13	16	249	243	259	20777	20327	21759	46	53	0	0
	1604014	1603865		-	STM14_1833	STM14_1833	conserved hypothetical protein	26	18	15	2294	1601	1333	9	11	32	25	29	2695	2154	2465	14	16	2.54269e-06	1
1603870			1603968	+	mgrR	STnc560	sRNA	33	31	35	2911	2780	3076	24	29	35	38	45	2977	3195	3781	29	33	0.118773	0.850485
	1605578	1604391		-	ydeE	STM14_1834	putative MFS-type transporter YdeE	210	185	174	18598	16220	15267	11	14	209	188	184	17495	15722	15469	11	13	0.298621	1
	1605806	1606708		+	ydeD	STM14_1835	O-acetylserine/cysteine export protein	128	118	121	11351	10343	10595	9	11	140	127	145	11707	10601	12166	11	12	0.0759942	1
1606861			1606793	-	STnc2170	-	sRNA	11	14	14	992	1265	1256	14	16	10	10	8	913	889	708	10	12	0.000139043	1
	1607042	1606827		-	marB	STM14_1836	hypothetical protein	56	68	60	4978	5947	5312	20	25	46	49	40	3845	4170	3397	15	17	1.00196e-16	1
	1607454	1607071		-	marA	STM14_1837	DNA-binding transcriptional activator MarA	85	95	91	7571	8374	7980	17	20	86	80	72	7174	6690	6086	15	17	3.8411e-07	1
	1607908	1607474		-	marR	STM14_1838	DNA-binding transcriptional repressor MarR	28	25	28	2473	2262	2523	4	5	23	22	24	1982	1898	2033	3	4	0.000359483	1
	1608167	1608832		+	marC	STM14_1839	multiple drug resistance protein MarC	324	307	301	28587	26838	26428	33	40	441	439	413	36755	36647	34668	46	54	3.36374e-31	5.24504e-30
	1610069	1608879		-	ydeA	STM14_1840	sugar efflux transporter	112	113	115	9908	9941	10147	6	8	110	103	115	9212	8671	9666	6	7	0.0119467	1
	1611057	1610185		-	yneJ	STM14_1841	putative transcriptional regulator	94	99	101	8355	8676	8890	8	9	148	128	135	12412	10763	11398	11	13	3.62199e-17	1
	1611160	1612548		+	yneI	STM14_1842	putative succinate-semialdehyde dehydrogenase	336	357	368	29695	31282	32299	18	22	325	333	317	27105	27854	26653	16	19	2.34581e-12	1
	1612621	1613547		+	yneH	STM14_1843	glutaminase	163	178	174	14450	15635	15305	13	16	158	166	162	13187	13865	13631	12	14	0.000203301	1
	1613547	1613906		+	yneG	STM14_1844	putative cytoplasmic protein	108	88	105	9537	7740	9193	20	24	99	99	101	8314	8301	8502	20	23	0.162471	1
	1614130	1615077		+	STM14_1845	STM14_1845	putative inner membrane protein	69	69	56	6111	6074	4957	4	6	79	76	72	6625	6399	6111	5	6	0.0999475	1
	1615675	1615133		-	STM14_1846	STM14_1846	putative outer membrane protein	66	74	75	5839	6472	6642	9	11	89	90	96	7467	7568	8103	12	14	4.27551e-06	1
	1615524	1615850		+	STM14_1847	STM14_1847	putative inner membrane protein	0	0	0	0	0	0	0	0	1	2	1	91	202	151	0	0	1	1
	1616392	1617510		+	STM14_1848	STM14_1848	putative outer membrane protein	45	37	41	4055	3284	3643	2	3	34	24	32	2847	2048	2752	1	2	1.99101e-12	1
1617456			1617627	+	STnc3530	SLnc1006	sRNA	11	19	17	1052	1688	1527	6	8	8	8	9	731	745	801	3	4	1.06703e-14	1
	1617992	1617651		-	STM14_1849	STM14_1849	putative hydrogenase	51	60	67	4527	5280	5886	12	15	107	102	119	8965	8570	10017	23	26	6.45816e-45	1
	1618892	1618005		-	STM14_1850	STM14_1850	putative dehydrogenase protein	253	261	258	22340	22852	22639	21	25	403	443	400	33644	37025	33603	33	39	0	0
	1619941	1618880		-	STM14_1851	STM14_1851	putative hydrogenase	536	515	524	47275	45043	45949	35	43	968	960	940	80734	80162	78871	65	75	1	1
	1620369	1619959		-	STM14_1852	STM14_1852	putative hydrogenase	186	188	189	16426	16439	16564	33	40	344	370	329	28678	30930	27662	61	70	0	0
	1620665	1620366		-	STM14_1853	STM14_1853	putative hydrogenase protein	147	157	170	13044	13743	14890	38	46	266	289	287	22221	24122	24097	67	78	6.29511e-84	1.5095e-82
	1621273	1620665		-	STM14_1854	STM14_1854	putative hydrogenase maturation protease	519	501	522	45849	43803	45751	61	74	853	849	853	71142	70929	71532	101	116	1	1
	1622022	1621279		-	STM14_1855	STM14_1855	putative Ni/Fe hydrogenase 1 b-type cytochrome subunit	325	323	322	28742	28294	28249	31	38	499	482	484	41631	40259	40627	47	54	0	0
	1623775	1621973		-	STM14_1856	STM14_1856	putative hydrogenase-1 large subunit	715	672	670	63102	58789	58697	27	33	873	877	880	72802	73272	73846	35	40	1	1
	1624881	1623778		-	STM14_1857	STM14_1857	putative hydrogenase-1 small subunit	418	438	409	36874	38305	35844	27	33	474	467	462	39508	38981	38813	30	35	1	1
	1625161	1625009		-	STM14_1858	STM14_1858	hypothetical protein	0	0	0	30	30	30	0	0	0	0	0	59	0	59	0	0	0.343397	1
	1625310	1626401		+	STM14_1859	STM14_1859	putative hydrolase	210	200	190	18603	17547	16690	13	16	273	276	280	22766	23054	23513	18	21	3.4781e-23	1
	1626447	1627238		+	STM14_1860	STM14_1860	putative regulatory protein	856	864	866	75559	75600	75887	78	95	665	693	698	55458	57900	58546	62	72	1	1
	1628322	1627297		-	STM14_1861	STM14_1861	putative zinc-binding dehydrogenase	369	372	386	32554	32578	33844	26	32	366	354	372	30576	29556	31200	25	29	3.63725e-07	3.45963e-06
	1629583	1628297		-	STM14_1862	STM14_1862	putative transport protein	227	227	240	20087	19889	21015	13	15	177	181	182	14753	15118	15336	10	11	1.75032e-27	1
	1631316	1629760		-	pqaA	STM14_1863	PhoPQ-regulated protein	66	61	62	5882	5387	5447	2	3	211	190	187	17645	15910	15723	9	10	0	1
	1632627	1631386		-	STM14_1864	STM14_1864	putative multidrug efflux protein	38	43	52	3411	3784	4582	2	3	36	36	36	3079	3025	3045	2	2	8.34115e-08	1
	1634125	1632617		-	STM14_1865	STM14_1865	hypothetical protein	118	101	132	10492	8915	11614	5	6	87	78	96	7260	6580	8064	4	4	3.23729e-23	1
	1634170	1634658		+	STM14_1866	STM14_1866	putative transcriptional regulator	370	356	382	32687	31195	33447	54	66	193	215	214	16135	18001	17952	30	35	0	0
	1634879	1634718		-	STM14_1867	STM14_1867	hypothetical protein	0	0	0	0	0	0	0	0	0	0	0	0	0	0	0	0	1	1
	1634851	1635930		+	STM14_1868	STM14_1868	putative S-adenosylmethionine/tRNA-ribosyltransferase-isomerase	195	199	186	17271	17455	16360	13	15	309	266	296	25810	22231	24855	19	22	4.63464e-40	1
	1636371	1635982		-	STM14_1869	STM14_1869	putative translation initiation inhibitor	243	243	241	21484	21283	21139	45	54	373	364	375	31096	30423	31451	68	79	2.15423e-51	4.19598e-50
	1636826	1636542		-	STM14_1870	STM14_1870	putative cytoplasmic protein	271	257	265	23925	22544	23245	67	81	323	299	319	26939	25002	26804	79	92	2.40465e-05	0.000211128
	1637064	1636816		-	STM14_1871	STM14_1871	putative cytoplasmic protein	140	143	144	12405	12547	12615	41	50	135	136	140	11275	11392	11751	39	46	0.00291763	0.0231263
	1637216	1637431		+	STM14_1872	STM14_1872	putative phage-related secreted protein	2	1	2	249	122	195	0	0	13	11	9	1101	982	830	3	4	1.85254e-91	1
	1637421	1637753		+	STM14_1873	STM14_1873	hypothetical protein	29	26	29	2599	2330	2615	6	7	32	39	35	2736	3291	2943	7	8	0.0218884	1
	1637896	1638804		+	STM14_1874	STM14_1874	putative cytoplasmic protein	121	134	132	10750	11762	11602	10	12	192	186	174	16042	15559	14673	14	16	1.19195e-22	1
1640137			1639848	-	isrF	-	sRNA	161	163	161	14258	14269	14155	40	49	191	212	198	15993	17712	16641	50	57	3.51339e-08	3.48106e-07
	1640112	1639903		-	STM14_1876	STM14_1876	hypothetical protein	118	118	116	10476	10392	10164	40	49	144	155	144	12005	12968	12122	51	58	1.44743e-07	1.40246e-06
	1641848	1640382		-	STM14_1877	STM14_1877	putative coiled-coil protein	1232	1271	1250	108689	111173	109471	61	74	2052	2141	2077	171036	178733	174199	103	119	1	1
	1642107	1643114		+	STM14_1878	STM14_1878	putative transcriptional regulator	167	208	196	14731	18187	17166	13	16	263	239	251	21917	19971	21122	18	20	3.14597e-16	1
	1643258	1644709		+	STM14_1879	STM14_1879	putative Na+/H+ antiporter	126	124	115	11171	10920	10155	6	7	154	150	150	12861	12570	12608	7	8	9.62643e-07	1
	1644722	1645924		+	STM14_1880	STM14_1880	putative aminotransferase	196	193	200	17286	16947	17557	11	14	225	228	236	18800	19104	19813	13	15	0.000207193	1
	1648112	1646037		-	STM14_1881	STM14_1881	putative glycosyl hydrolase	396	401	363	34991	35121	31867	13	16	1030	1007	1026	85850	84082	86066	35	41	1	1
	1650697	1648169		-	STM14_1882	STM14_1882	putative glycosyl hydrolase	141	142	143	12487	12471	12581	4	4	584	572	589	48684	47783	49396	16	19	0	1
	1652478	1650694		-	STM14_1883	STM14_1883	putative alpha amylase	98	92	95	8682	8058	8351	3	4	418	402	432	34887	33569	36300	16	19	0	1
	1653392	1652607		-	STM14_1884	STM14_1884	putative lipoprotein	30	23	25	2687	2078	2254	2	2	128	130	124	10710	10868	10434	11	13	0	1
	1653864	1653535		-	hdeB	STM14_1885	acid-resistance protein	401	386	400	35383	33767	35025	86	105	425	444	433	35471	37092	36311	95	109	0.538603	1
	1654645	1654214		-	osmC	STM14_1886	putative envelope protein	137	137	146	12149	12042	12858	23	28	847	819	852	70651	68371	71461	140	162	1	1
	1655158	1655373		+	yddX	STM14_1887	biofilm-dependent modulation protein	44	43	46	3954	3771	4104	15	18	80	77	83	6671	6439	6970	26	30	1.73331e-29	2.63787e-28
	1655468	1655611		+	rpsV	STM14_1888	30S ribosomal subunit S22	1881	1910	1888	165939	167022	165312	951	1153	1808	1836	1847	150710	153282	154889	920	1062	1	1
	1655788	1657485		+	sfcA	STM14_1889	malate dehydrogenase	5480	5494	5500	483329	480329	481607	234	283	5508	5601	5626	459001	467502	471800	237	274	1	1
	1657503	1657634		+	STM14_1890	STM14_1890	hypothetical protein	12	12	13	1135	1103	1202	7	8	19	16	14	1621	1361	1234	9	10	0.0118525	1
	1657771	1658781		+	adhP	STM14_1891	alcohol dehydrogenase	908	941	964	80163	82283	84404	67	81	1669	1670	1694	139114	139384	142082	120	138	1	1
1659036			1658851	-	STnc3540	-	sRNA	1017	1028	1051	89732	89947	92094	401	487	2031	1959	1998	169276	163508	167591	776	896	1	1
	1659528	1658872		-	fdnI	STM14_1892	formate dehydrogenase-N subunit gamma	3113	3052	3093	274596	266866	270841	340	412	7038	6938	6941	586482	579065	582092	768	886	1	1
	1660405	1659521		-	fdnH	STM14_1893	formate dehydrogenase-N beta subunit	4860	4882	4825	428654	426886	422465	397	481	13060	13243	13241	1088235	1105281	1110432	1077	1244	1	1
	1663466	1660419		-	fdnG	STM14_1894	formate dehydorgenase-N alpha subunit	20566	20531	20424	1813903	1794970	1788268	487	590	55513	55208	55430	4625464	4607590	4648279	1314	1518	1	1
	1663489	1663641		+	STM14_1895	STM14_1895	hypothetical protein	0	0	0	0	23	44	0	0	0	0	0	16	0	0	0	0	1.73326e-10	1
	1663744	1664625		+	yddG	STM14_1896	hypothetical protein	50	56	50	4496	4901	4461	4	5	77	80	79	6418	6725	6695	6	7	9.40399e-14	1
	1665067	1664885		-	STM14_1897	STM14_1897	hypothetical protein	5	5	6	512	491	606	2	2	3	4	2	320	334	168	1	1	3.19595e-09	1
	1665150	1666238		+	nmpC	STM14_1898	putative outer membrane porin precursor	388112	388285	389447	34230094	33945183	34098073	25837	31304	437878	438052	437823	36484781	36558959	36714771	29101	33596	1	1
	1666322	1666762		+	STM14_1899	STM14_1899	putative cytoplasmic protein	710	728	713	62625	63674	62475	117	142	1085	1105	1061	90449	92268	89008	177	205	1	1
	1668274	1666787		-	smvA	STM14_1900	methyl viologen resistance	243	226	223	21512	19772	19544	11	13	288	300	298	24024	25057	25004	14	16	5.58159e-13	1
	1668391	1668969		+	STM14_1901	STM14_1901	putative transcriptional regulator	347	353	347	30613	30942	30422	43	52	583	582	569	48603	48653	47771	72	83	1	1
	1668962	1669093		+	STM14_1902	STM14_1902	hypothetical protein	23	20	30	2070	1812	2631	13	16	32	39	36	2704	3307	3066	19	22	1.02279e-06	1
	1669184	1670572		+	narU	STM14_1903	nitrate extrusion protein	21	23	16	1865	2090	1423	1	1	55	49	48	4650	4139	4092	2	3	2.09175e-57	1
	1670702	1670559		-	STM14_1904	STM14_1904	hypothetical protein	0	0	0	83	83	62	0	0	1	2	2	151	185	225	1	1	2.68851e-07	1
	1670664	1674404		+	narZ	STM14_1905	nitrate reductase 2 alpha subunit	257	237	220	22722	20764	19275	4	5	537	572	523	44775	47746	43857	10	12	0	1
	1674401	1675945		+	narY	STM14_1906	nitrate reductase 2 beta subunit	116	111	122	10283	9758	10719	5	6	284	267	278	23706	22319	23336	12	14	0	1
	1675945	1676640		+	narW	STM14_1907	nitrate reductase 2 delta subunit	51	49	54	4578	4366	4804	5	6	107	106	95	8933	8846	8007	10	12	7.94955e-53	1
	1676637	1677317		+	narV	STM14_1908	nitrate reductase 2 gamma subunit	56	51	55	5018	4538	4871	5	7	115	107	122	9664	8958	10237	12	14	1.67238e-70	1
	1677423	1678316		+	yddE	STM14_1909	hypothetical protein	396	416	403	34946	36368	35355	32	39	433	448	450	36140	37430	37803	35	41	0.561173	1
	1679197	1678352		-	nhoA	STM14_1910	putative arylamine N-acetyltransferase	340	341	324	30038	29876	28449	28	34	420	430	397	35062	35955	33307	35	41	1.98946e-10	2.11038e-09
	1679457	1679194		-	STM14_1911	STM14_1911	hypothetical protein	136	137	143	12046	12030	12600	38	46	184	200	194	15367	16769	16290	52	61	1.75474e-19	2.27598e-18
	1680113	1679481		-	STM14_1912	STM14_1912	putative cytoplasmic protein	1282	1286	1280	113120	112449	112145	146	177	1825	1759	1811	152102	146874	151872	205	237	1	1
	1680178	1680390		+	STM14_1913	STM14_1913	hypothetical protein	3	2	2	282	230	206	0	1	3	4	4	283	384	414	1	1	0.00210813	1
	1680472	1680335		-	STM14_1914	STM14_1914	hypothetical protein	2	1	1	183	120	124	0	1	1	4	3	146	406	313	1	2	1.73153e-06	1
	1680342	1680476		+	STM14_1915	STM14_1915	hypothetical protein	0	0	0	19	25	19	0	0	0	0	0	18	32	37	0	0	0.32216	1
	1680626	1682119		+	ansP	STM14_1916	L-asparagine transport protein	562	554	533	49603	48455	46687	26	32	404	369	393	33723	30871	33036	18	21	1	1
	1682417	1682196		-	STM14_1917	STM14_1917	putative outer membrane lipoprotein	6	7	9	561	675	801	2	3	6	6	7	516	580	595	2	2	0.0834114	1
	1683623	1682562		-	STM14_1918	STM14_1918	putative periplasmic protein	171	180	193	15113	15765	16943	12	15	389	385	367	32417	32160	30843	25	29	0	0
	1683783	1683664		-	STM14_1919	STM14_1919	hypothetical protein	8	10	8	750	954	768	5	6	7	11	10	652	918	889	5	6	0.985348	1
	1683887	1686007		+	yncD	STM14_1920	putative outer membrane receptor	114	131	127	10072	11454	11157	4	5	354	305	330	29571	25518	27712	11	13	0	1
	1686739	1686074		-	yncC	STM14_1921	putative DNA-binding transcriptional regulator	29	36	27	2636	3161	2450	3	4	77	100	84	6431	8408	7089	9	10	1.36078e-113	1
	1686850	1686969		+	STM14_1922	STM14_1922	hypothetical protein	0	0	0	0	0	0	0	0	0	0	0	0	3	0	0	0	1	1
	1687080	1686958		-	STM14_1923	STM14_1923	hypothetical protein	13	19	20	1193	1667	1764	10	12	39	43	36	3287	3640	3025	23	26	2.02472e-37	1
	1688143	1687073		-	yncB	STM14_1924	putative NADP-dependent oxidoreductase	738	725	713	65130	63461	62441	49	59	1476	1536	1465	123000	128212	122870	100	116	1	1
	1688322	1688837		+	yncA	STM14_1925	putative acyltransferase	416	396	398	36710	34693	34849	56	68	403	396	394	33607	33099	33078	55	64	6.0177e-06	5.44263e-05
	1688837	1689286		+	ydcZ	STM14_1926	putative inner membrane protein	258	262	266	22808	22925	23292	42	51	258	238	258	21554	19878	21674	40	46	0.000102699	0.000878719
	1689524	1689291		-	ydcY	STM14_1927	putative cytoplasmic protein	124	122	121	11003	10720	10671	38	46	118	103	119	9850	8597	9997	35	40	8.87797e-05	0.000763051
	1689748	1691067		+	srfA	STM14_1928	putative virulence protein	3195	3241	3290	281824	283360	288076	177	215	1684	1669	1691	140357	139298	141835	92	106	1	1
[truncated: 3,708 more rows]

## Sheet: hilE_expr_norm_hyp
Transcription Start	Translation Start	Translation Stop	Transcription Stop	Strand	Name	Synonym	Product	Raw Counts noAHT-hyp Replicate 1	Raw Counts noAHT-hyp Replicate 2	Raw Counts noAHT-hyp Replicate 3	Raw Counts noAHT-hyp Replicate 4	Normalized Counts noAHT-hyp Replicate 1	Normalized Counts noAHT-hyp Replicate 2	Normalized Counts noAHT-hyp Replicate 3	Normalized Counts noAHT-hyp Replicate 4	RPKM noAHT-hyp	Expression noAHT-hyp	Raw Counts noAHT-norm Replicate 1	Raw Counts noAHT-norm Replicate 2	Raw Counts noAHT-norm Replicate 3	Raw Counts noAHT-norm Replicate 4	Normalized Counts noAHT-norm Replicate 1	Normalized Counts noAHT-norm Replicate 2	Normalized Counts noAHT-norm Replicate 3	Normalized Counts noAHT-norm Replicate 4	RPKM noAHT-norm	Expression noAHT-norm	Raw Counts AHT-hyp Replicate 1	Raw Counts AHT-hyp Replicate 2	Raw Counts AHT-hyp Replicate 3	Raw Counts AHT-hyp Replicate 4	Normalized Counts AHT-hyp Replicate 1	Normalized Counts AHT-hyp Replicate 2	Normalized Counts AHT-hyp Replicate 3	Normalized Counts AHT-hyp Replicate 4	RPKM AHT-hyp	Expression AHT-hyp	Raw Counts AHT-norm Replicate 1	Raw Counts AHT-norm Replicate 2	Raw Counts AHT-norm Replicate 3	Raw Counts AHT-norm Replicate 4	Normalized Counts AHT-norm Replicate 1	Normalized Counts AHT-norm Replicate 2	Normalized Counts AHT-norm Replicate 3	Normalized Counts AHT-norm Replicate 4	RPKM AHT-norm	Expression AHT-norm	pValue noAHT-hyp vs noAHT-norm	qValue noAHT-hyp vs noAHT-norm
	190	255		+	thrL	STM14_0001	thr operon leader peptide	147	125	426	399	28422	23430	137363	123581	336	1184	214	251	270	255	52078	59680	56612	52941	434	838	498	513	428	452	98712	99882	136216	137065	506	1787	917	907	192	193	393590	376893	39674	39093	660	3216	0.00063049	0.00290882
	337	2799		+	thrA	STM14_0002	bifunctional aspartokinase I/homeserine dehydrogenase I	331	354	234	273	64005	66028	75436	84627	10	29	292	329	320	344	70991	78062	67026	71295	15	29	341	374	238	269	67629	72796	75791	81476	8	30	175	130	332	354	75293	54273	68678	71623	8	27	0.299113	1
	2801	3730		+	thrB	STM14_0003	homoserine kinase	465	441	269	283	90022	82363	86964	87817	32	93	474	453	489	576	115296	107596	102537	119230	62	119	359	398	300	318	71246	77591	95547	96526	26	91	214	197	452	517	92086	82230	93349	104354	31	100	0.823475	1
	3734	5020		+	thrC	STM14_0004	threonine synthase	581	572	337	424	112453	106704	108626	131589	30	89	482	497	641	617	117249	117940	134376	127838	50	96	538	591	430	442	106764	115083	136752	133995	27	95	234	250	614	636	100667	104090	126738	128433	28	89	0.0208578	0.0661677
	5887	5114		-	yaaA	STM14_0005	hypothetical protein	788	732	450	447	152419	136543	145258	138605	64	185	561	596	691	709	136363	141372	144843	146722	95	183	716	719	437	478	142030	139957	139225	144759	53	182	377	329	809	852	162045	136783	166976	171986	65	206	0.00069235	0.00315847
	7396	5966		-	yaaJ	STM14_0006	putative alanine/glycine transport protein	225	212	142	139	43599	39557	45765	43069	10	30	172	200	216	225	41860	47552	45329	46741	16	31	247	269	143	123	49020	52404	45606	37531	9	32	96	97	241	251	41465	40572	49884	50850	10	31	0.869577	1
	7665	8618		+	talB	STM14_0007	transaldolase B	7672	7868	4598	4667	1482690	1466599	1481643	1445599	540	1539	8384	8380	8331	8680	2037994	1986532	1744429	1796038	1022	1982	7882	8090	5067	5162	1561751	1574805	1610911	1563143	486	1653	3333	3500	9928	10423	1429814	1454423	2047788	2103906	614	1843	0.074485	0.203293
	8729	9319		+	mogA	STM14_0008	molybdenum cofactor biosynthesis protein	373	370	219	237	72095	69083	70707	73447	42	120	341	362	385	392	83077	85997	80742	81214	72	140	386	358	230	250	76661	69707	73267	75794	36	124	158	155	434	483	67851	64457	89543	97587	44	135	0.86177	1
	9942	9376		-	yaaH	STM14_0009	hypothetical protein	42	36	34	29	8185	6819	11012	9014	5	15	21	21	27	27	5233	5134	5712	5664	4	9	45	42	32	41	9061	8315	10439	12699	5	17	14	12	39	33	6060	5298	8124	6791	3	11	4.95069e-11	1
	10805	10092		-	htgA	STM14_0010	hypothetical protein	5	2	3	2	1127	467	1173	753	0	1	4	4	10	2	1126	1106	2172	461	0	1	10	10	6	7	2025	1970	1967	2225	0	2	6	2	4	5	2855	1211	835	1065	0	2	0.154932	1
	11245	10841		-	yaaI	STM14_0011	hypothetical protein	10	12	8	8	2056	2236	2752	2670	2	5	8	15	11	6	2020	3557	2361	1282	2	5	9	9	11	6	1915	1940	3774	2070	1	5	3	9	8	10	1580	3786	1711	2056	1	5	0.197247	1
	11257	11424		+	STM14_0012	STM14_0012	hypothetical protein	0	1	0	0	92	193	89	148	0	0	0	1	1	0	0	310	348	114	0	1	0	0	1	1	158	0	467	327	0	1	0	0	0	2	119	0	164	545	0	1	0.159069	1
	11593	13509		+	dnaK	STM14_0013	molecular chaperone DnaK	9377	9795	5428	5506	1812214	1825803	1749100	1705518	326	924	17880	18488	19322	19885	4345924	4382720	4045693	4114655	1139	2202	6318	6518	4248	4290	1251953	1268745	1350554	1299081	197	674	7096	7061	17182	17375	3043763	2934207	3543711	3507050	544	1699	0.199634	0.485639
13507			13591	+	tpke11	-	sRNA	165	160	109	112	31950	29976	35192	34839	133	388	312	323	309	334	75986	76693	64713	69181	434	842	133	128	102	93	26404	24958	32474	28355	95	329	154	143	252	263	66475	59739	52177	53086	203	680	1.89985e-14	2.71741e-13
	13595	14734		+	dnaJ	STM14_0014	chaperone protein DnaJ	1338	1500	759	790	258702	279594	244746	244680	80	225	1939	2053	2282	2375	471297	486796	477878	491548	219	422	937	952	660	674	185729	185452	209972	204202	50	172	874	916	2105	2185	375281	380697	434239	441190	114	357	0.0128731	0.0430385
14720			14783	+	STnc890	-	sRNA	11	12	6	5	2265	2338	2148	1619	11	32	7	12	20	23	1922	2987	4281	4863	29	54	8	12	4	4	1635	2363	1538	1446	8	27	7	8	21	19	3348	3701	4494	4010	19	60	0.0121142	0.040812
	14845	14958		+	STM14_0015	STM14_0015	hypothetical protein	0	0	0	0	71	0	71	100	0	0	1	0	0	0	290	58	49	63	0	1	0	0	0	0	0	121	0	0	0	0	0	0	0	0	0	0	84	140	0	0	0.0392966	1
	15014	15961		+	STM14_0016	STM14_0016	putative transcriptional regulator	40	35	27	22	7805	6601	8839	6897	2	7	35	29	36	38	8519	6989	7567	7895	4	8	28	30	23	24	5727	5889	7542	7311	1	6	22	18	17	37	9657	7776	3564	7512	2	7	0.0636991	1
	16088	16432		+	STM14_0017	STM14_0017	putative bacteriophage protein	4	1	1	1	807	189	561	500	0	1	1	1	0	0	353	429	142	116	0	0	0	1	1	3	138	222	401	1075	0	1	0	4	2	0	315	1706	447	183	0	1	0.000367678	1
16493			16445	-	STnc3200	-	sRNA	0	0	0	0	42	22	106	66	0	1	0	0	0	0	67	61	49	0	0	0	0	0	0	0	3	72	0	0	0	0	0	0	0	0	0	50	23	46	0	0	0.367916	1
	17026	16493		-	STM14_0018	STM14_0018	hypothetical protein	4	2	2	1	884	440	690	445	0	1	1	4	4	6	303	1006	964	1304	0	1	3	3	4	0	607	587	1307	0	0	1	3	2	5	7	1329	860	1043	1426	0	2	0.0717283	1
17025			17111	+	STnc3210	SLasRNA0004	sRNA	0	0	0	0	0	157	0	0	0	0	0	0	0	0	124	0	0	0	0	0	0	0	0	0	0	82	0	0	0	0	0	0	0	0	0	0	0	0	0	0	0.419014	1
	17486	17043		-	STM14_0019	STM14_0019	hypothetical protein	0	4	2	0	145	798	944	246	0	1	7	2	6	9	1942	617	1301	2020	1	3	2	2	1	2	560	432	578	717	0	1	5	0	6	5	2484	0	1428	1055	0	2	2.04149e-11	1
	17741	17613		-	STM14_0020	STM14_0020	hypothetical protein	0	0	0	0	0	0	0	0	0	0	0	0	0	0	0	0	0	0	0	0	0	0	0	0	0	0	113	0	0	0	0	0	0	0	0	0	7	0	0	0	1	1
	17665	17787		+	STM14_0021	STM14_0021	hypothetical protein	0	0	0	0	0	0	0	0	0	0	0	0	0	0	0	1	0	0	0	0	0	0	0	0	0	0	25	0	0	0	0	0	0	0	3	0	0	0	0	0	0.321377	1
	17867	19966		+	STM14_0022	STM14_0022	putative exochitinase	106	101	58	76	20539	18877	18828	23754	3	9	51	47	65	63	12529	11242	13689	13200	3	6	138	129	63	66	27511	25133	20252	20112	3	11	41	61	60	69	17852	25635	12474	14016	2	8	4.31552e-17	1
	20058	23054		+	STM14_0023	STM14_0023	putative hydroxymethyltransferase	59	74	41	51	11495	13903	13237	15849	1	4	35	51	57	61	8693	12264	11956	12764	1	3	64	66	39	36	12786	12891	12599	11110	1	4	42	33	59	49	18159	13717	12271	9963	1	4	5.2145e-06	1
	23091	23240		+	STM14_0024	STM14_0024	hypothetical protein	0	0	0	0	12	0	37	115	0	0	0	0	0	0	0	0	0	0	0	0	0	0	0	0	15	0	0	0	0	0	0	0	0	0	0	0	0	0	0	0	1	1
	23335	24039		+	STM14_0025	STM14_0025	putative cytoplasmic protein	17	22	16	7	3392	4222	5220	2182	1	5	21	9	20	27	5307	2255	4347	5619	3	6	19	23	11	9	3834	4509	3774	2902	1	5	17	5	19	32	7432	2404	3985	6471	2	7	0.834538	1
	24198	24094		-	STM14_0026	STM14_0026	hypothetical protein	0	0	0	0	110	0	0	219	0	0	0	0	0	0	0	0	0	0	0	0	0	0	0	0	0	0	0	0	0	0	0	0	0	0	0	0	0	11	0	0	1	1
	24316	24426		+	STM14_0027	STM14_0027	hypothetical protein	1	1	0	1	269	371	0	468	0	2	2	2	1	2	651	624	299	498	2	4	3	2	1	1	603	477	435	451	1	4	2	0	4	1	1011	0	977	347	1	5	0.00463513	1
	24469	25011		+	bcfA	STM14_0028	fimbrial subunit	15	22	13	23	3054	4179	4500	7355	2	8	13	11	16	20	3303	2709	3502	4148	3	6	14	23	15	17	2908	4609	4969	5440	2	8	11	9	21	19	4895	3783	4460	3834	2	7	0.000164545	1
	24971	25798		+	bcfB	STM14_0029	fimbrial chaparone	4	7	10	2	815	1351	3265	629	0	1	0	4	5	3	41	966	1111	811	0	0	7	9	1	1	1446	1885	465	487	0	1	3	0	3	9	1381	315	694	1857	0	1	1.89217e-07	1
	25803	28424		+	bcfC	STM14_0030	fimbrial usher	41	27	17	13	8022	5036	5560	4038	0	2	15	18	18	18	3791	4380	3819	3809	0	1	37	27	14	20	7379	5427	4580	6114	0	2	20	14	29	18	8875	6147	6178	3688	0	2	2.27815e-05	1
	28425	29432		+	bcfD	STM14_0031	fimbrial subunit	21	11	13	12	4239	2107	4271	3867	1	3	17	18	9	16	4174	4277	1933	3337	1	3	20	20	12	11	4136	4010	4128	3379	1	3	8	6	17	21	3642	2661	3528	4333	1	3	0.114611	1
	29433	29978		+	bcfE	STM14_0032	fimbrial subunit	10	10	9	4	1950	1988	3183	1393	1	3	3	5	4	3	934	1205	956	655	0	1	23	8	10	7	4635	1648	3194	2284	1	5	7	2	9	6	3094	1228	2020	1409	1	3	1.72287e-11	1
	29994	30512		+	bcfF	STM14_0033	fimbrial subunit	6	9	3	5	1304	1683	1049	1600	0	2	2	3	3	6	684	745	778	1427	0	1	8	5	1	4	1614	978	507	1308	0	2	3	6	4	6	1289	2820	987	1284	0	3	0.000907531	1
	30478	31209		+	bcfG	STM14_0034	fimbrial chaparone	13	8	6	10	2701	1552	2218	3168	1	3	6	5	8	9	1635	1380	1708	1919	1	2	8	13	4	5	1645	2569	1297	1780	0	2	9	11	2	4	3915	4641	504	807	0	3	0.000589702	1
	31274	32119		+	bcfH	STM14_0035	putative thiol-disulfide isomerase	26	32	25	29	5034	6041	8173	9221	2	8	23	28	22	24	5770	6842	4793	5020	3	6	36	22	16	27	7282	4465	5105	8317	2	7	15	13	19	22	6522	5490	4094	4527	1	6	0.000100711	1
	32116	32445		+	STM14_0036	STM14_0036	hypothetical protein	11	9	2	3	2288	1727	860	1178	1	4	11	8	5	12	2711	2011	1090	2640	3	6	13	11	6	5	2735	2143	2016	1534	1	6	6	6	9	6	2699	2675	1942	1401	1	6	0.13355	1
	32994	32545		-	STM14_0037	STM14_0037	putative transcriptional regulator	0	0	0	0	147	0	0	0	0	0	0	0	0	0	0	0	200	0	0	0	0	0	0	0	0	160	0	0	0	0	1	0	0	0	462	0	0	155	0	0	0.389934	1
	33364	34368		+	STM14_0038	STM14_0038	putative transcriptional regulator	5	7	5	5	1074	1383	1665	1659	0	1	4	3	6	5	1041	895	1377	1089	0	1	10	8	5	6	2095	1582	1777	1999	0	1	1	1	6	3	431	748	1289	739	0	0	0.0181595	1
	34816	34376		-	STM14_0039	STM14_0039	putative transcriptional regulator	4	6	4	3	849	1247	1606	1123	0	2	3	2	2	3	790	507	528	637	0	1	2	10	2	0	551	2050	921	245	0	2	1	0	5	11	450	0	1126	2279	0	2	1.00012e-05	1
	34828	34974		+	STM14_0040	STM14_0040	hypothetical protein	0	0	0	0	0	0	0	0	0	0	0	0	0	0	0	0	0	0	0	0	0	0	0	0	0	0	0	0	0	0	0	0	0	0	0	0	0	0	0	0	1	1
	35339	37057		+	STM14_0041	STM14_0041	putative arylsulfatase	46	32	27	21	8990	6012	8867	6738	1	4	19	28	23	24	4666	6731	4953	4993	1	3	33	29	25	28	6710	5743	8013	8523	1	4	21	10	25	30	9029	4508	5162	6251	1	3	2.85797e-07	1
	38674	37103		-	STM14_0042	STM14_0042	putative 5'-nucleotidase	97	120	73	74	18849	22423	23535	23032	4	13	66	67	90	82	16207	15982	18957	17058	5	10	119	100	77	79	23611	19607	24507	24130	4	14	55	86	75	70	23980	35910	15527	14289	3	14	1.9755e-09	1
	39534	38773		-	STM14_0043	STM14_0043	putative outer membrane/exported protein	3	5	6	0	762	957	2107	303	0	1	1	3	1	2	378	815	288	445	0	0	3	7	7	0	768	1457	2457	223	0	1	0	0	0	2	0	0	137	600	0	0	1.01039e-06	1
	40131	41624		+	STM14_0044	STM14_0044	putative arylsulfatase	173	199	139	133	33599	37176	44850	41290	8	26	200	200	266	260	48699	47534	55830	53881	18	34	186	202	135	136	36878	39424	43148	41223	7	26	89	91	245	243	38374	37870	50624	49209	9	29	0.0215398	0.0681417
41629			41708	+	STnc1010	STnc900	sRNA	4	3	1	1	856	686	413	487	2	7	3	3	2	3	795	938	560	693	4	9	4	4	3	3	840	831	998	999	3	11	1	2	3	4	450	919	750	840	2	9	0.389524	1
	41723	42913		+	STM14_0045	STM14_0045	putative arylsulfatase regulator	39	50	22	23	7619	9420	7182	7290	2	6	24	25	45	33	6029	6106	9432	6885	3	5	35	55	24	29	7015	10781	7798	8876	2	7	18	26	31	33	8033	10994	6530	6813	1	6	0.00203782	1
	42932	44185		+	STM14_0046	STM14_0046	putative cytoplasmic protein	21	26	20	16	4249	4876	6464	4997	1	4	10	13	14	15	2578	3260	3024	3161	1	2	21	27	16	26	4183	5433	5184	7911	1	4	8	17	14	13	3508	7464	2916	2728	0	3	6.11749e-08	1
	44312	46027		+	STM14_0047	STM14_0047	putative arylsulfatase	90	106	61	76	17567	19860	19967	23660	4	11	55	55	66	88	13407	13088	13980	18212	4	8	95	111	63	63	18906	21615	20235	19367	3	11	51	48	58	71	21890	20168	12148	14378	2	9	4.3e-11	1
	46190	47356		+	nhaA	STM14_0048	pH-dependent sodium/proton antiporter	1138	1158	659	715	220072	215987	212464	221469	65	186	1938	2040	2038	2006	471093	483756	426793	415237	198	384	502	489	307	334	99639	95333	97725	101235	24	84	236	242	837	799	101400	100769	172754	161450	39	114	0.000892267	0.00396278
	47418	48317		+	nhaR	STM14_0049	transcriptional activator NhaR	806	889	542	559	155868	165705	174755	173154	64	185	1582	1566	1714	1569	384526	371381	358963	324803	206	399	433	431	259	304	85923	83953	82527	92251	28	95	254	239	574	553	109295	99469	118414	111806	38	121	0.000102245	0.000556785
	50411	48372		-	STM14_0050	STM14_0050	putative glycosyl hydrolase	142	176	82	95	27474	32831	26483	29586	5	14	125	116	109	117	30397	27597	22942	24284	6	12	167	176	98	117	33186	34398	31157	35513	4	16	43	56	149	152	18775	23480	30778	30831	4	12	0.00190712	1
	51824	50451		-	STM14_0051	STM14_0051	putative sodium galactoside symporter	30	34	15	11	5799	6359	5120	3701	1	3	23	20	15	24	5606	4774	3207	5134	1	3	36	40	17	16	7262	7913	5449	5127	1	4	9	5	24	34	4019	2280	5031	7056	1	3	0.0209127	1
	52543	52280		-	rpsT	STM14_0052	30S ribosomal protein S20	2231	2165	1920	1938	431273	403682	618922	600500	645	1945	1571	1619	1640	1733	381867	383934	343385	358580	718	1389	2736	2831	2427	2593	542279	551052	771850	785341	708	2509	2174	2114	1996	2051	932525	878434	411745	414132	654	2497	1.1344e-14	1.63899e-13
	52649	52864		+	yaaY	STM14_0053	putative cytoplasmic protein	6	12	12	5	1316	2342	4049	1711	3	10	7	11	10	8	1923	2698	2294	1698	5	9	4	7	7	5	949	1492	2381	1530	2	7	4	4	12	14	1841	1939	2669	2929	3	10	0.139934	1
	52872	53810		+	ribF	STM14_0054	bifunctional riboflavin kinase/FMN adenylyltransferase	977	1001	612	648	188906	186626	197463	200910	71	206	718	728	893	874	174711	172730	187106	181003	99	190	964	996	759	773	191127	193892	241574	234344	65	229	423	474	918	1004	181592	197229	189506	202680	64	205	8.64109e-06	5.67488e-05
	53855	56689		+	ileS	STM14_0055	isoleucyl-tRNA synthetase	3324	3411	2403	2523	642431	635947	774482	781625	85	249	3805	3797	4112	4123	924908	900203	861082	853255	161	312	3684	3813	2678	2934	730018	742233	851576	888672	81	283	1983	1985	4786	4996	850978	824839	987286	1008420	104	323	0.0453593	0.131204
	56689	57189		+	lspA	STM14_0056	lipoprotein signal peptidase	582	540	446	462	112647	100733	143842	143316	83	249	638	688	730	736	155224	163205	152980	152376	161	311	716	655	452	498	141875	127649	143812	150817	82	281	455	468	833	817	195269	194860	171841	165090	109	362	0.245855	0.581955
	57203	57334		+	STM14_0057	STM14_0057	hypothetical protein	163	163	131	114	31595	30441	42305	35508	89	264	184	197	217	224	44898	46833	45637	46522	180	348	197	145	134	136	39092	28286	42751	41337	82	286	104	98	243	247	44820	40911	50185	49927	112	351	0.0336754	0.100779
	57344	57793		+	slpA	STM14_0058	FKBP-type peptidyl-prolyl cis-trans isomerase	371	396	288	290	71807	73827	92863	89844	61	182	371	387	457	480	90397	91938	95827	99427	109	209	458	401	305	316	90802	78129	97179	95896	58	201	211	203	494	567	90529	84407	102072	114460	70	217	0.394101	0.867052
	57796	58746		+	ispH	STM14_0059	4-hydroxy-3-methylbut-2-enyl diphosphate reductase	550	512	384	392	106309	95475	123807	121641	40	117	442	488	562	586	107460	115819	117748	121439	63	121	521	548	401	386	103414	106817	127507	116900	34	119	267	316	672	646	114859	131343	138721	130434	42	135	0.0100352	0.0346466
	58946	60148		+	STM14_0060	STM14_0060	putative nitrite reductase	284	300	196	217	54909	56074	63302	67387	17	50	237	216	309	278	57648	51399	64697	57547	25	48	291	302	210	206	57716	58800	66868	62594	14	51	131	112	300	306	56515	46861	61922	61876	15	47	0.438358	0.940845
	60164	61084		+	rihC	STM14_0061	ribonucleoside hydrolase RihC	770	737	456	505	148951	137549	147004	156422	55	160	660	661	867	916	160558	156700	181737	189658	97	186	747	719	463	439	148171	139962	147505	132944	45	154	216	254	810	786	93035	105631	167120	158730	48	142	0.0457442	0.132183
	61792	61106		-	STM14_0062	STM14_0062	putative transcriptional regulator	96	117	52	51	18684	21927	16897	16027	9	26	78	64	95	89	19043	15315	19918	18498	13	26	90	78	74	65	17833	15288	23542	19832	7	27	22	26	71	90	9788	11159	14745	18239	6	19	0.00297856	1
	63413	61794		-	STM14_0063	STM14_0063	putative transcriptional regulator	97	106	56	46	18752	19793	18277	14424	3	10	62	63	84	89	15194	15103	17785	18479	5	10	101	87	48	69	20069	17084	15345	21029	3	11	26	37	81	70	11452	15465	16832	14257	2	8	0.000162256	1
61807			62034	+	STnc3220	SLasRNA0021	sRNA	21	17	19	14	4116	3241	6403	4394	6	19	15	19	20	21	3879	4705	4241	4538	9	19	20	17	11	10	4068	3465	3552	3091	4	15	15	12	28	21	6841	5171	5816	4355	7	24	0.0921252	1
	64849	63548		-	STM14_0064	STM14_0064	putative oxalacetate decarboxylase subunit beta	16	12	9	12	3158	2239	3017	3814	0	2	4	14	22	17	1117	3381	4615	3646	1	2	11	17	6	5	2291	3346	1965	1694	0	1	7	8	16	13	3128	3677	3366	2675	0	2	0.390712	1
	66637	64862		-	STM14_0065	STM14_0065	pyruvate carboxylase subunit B	18	27	24	26	3544	5214	8044	8198	1	3	24	22	27	38	5988	5412	5694	7876	1	3	36	36	21	11	7207	7170	6870	3473	1	3	7	13	33	32	3073	5755	7004	6651	1	3	0.108586	1
	66893	66654		-	STM14_0066	STM14_0066	oxaloacetate decarboxylase subunit gamma	2	0	0	1	489	141	265	571	0	1	1	0	0	1	257	167	24	286	0	0	0	0	2	1	0	188	663	546	0	1	0	1	0	3	0	447	166	616	0	1	0.000846327	1
67051			66912	-	STnc4160	-	sRNA	4	4	11	6	955	909	3847	2073	4	13	4	2	2	1	1213	698	597	273	2	4	7	7	4	6	1484	1519	1363	1853	3	11	9	19	2	2	3906	7994	601	482	4	23	6.01673e-16	1
66916			67048	+	STnc3090	SLncRNA0024	sRNA	2	1	3	3	422	208	1199	1224	1	5	2	1	2	3	544	461	473	628	2	3	3	1	1	2	788	278	454	884	1	4	3	4	1	2	1286	1806	376	502	1	7	0.0264002	1
	68392	67052		-	STM14_0067	STM14_0067	putative citrate-sodium symporter	12	11	10	3	2485	2121	3339	1155	0	1	1	5	7	8	381	1356	1663	1660	0	0	8	11	3	7	1649	2141	1013	2119	0	1	3	3	9	3	1525	1323	1998	665	0	1	5.22059e-07	1
	68671	68513		-	STM14_0068	STM14_0068	hypothetical protein	0	0	0	0	0	0	154	0	0	0	0	0	0	0	0	0	0	0	0	0	0	0	0	0	0	0	0	0	0	0	0	0	0	0	0	0	0	132	0	0	1	1
	68637	69680		+	citC2	STM14_0069	putative citrate lyase synthetase	20	23	11	19	4021	4414	3627	6175	1	4	3	8	11	12	861	1941	2354	2614	0	1	17	20	18	12	3504	4019	5816	3670	1	4	2	4	8	12	1115	1912	1717	2483	0	1	1.39422e-15	1
	69710	70003		+	citD2	STM14_0070	citrate lyase subunit gamma	7	6	6	3	1452	1193	2031	1178	1	4	5	5	5	4	1368	1328	1168	992	2	4	7	2	11	8	1413	532	3785	2637	1	7	1	1	3	11	579	766	804	2349	1	3	0.0630703	1
	70000	70869		+	citE2	STM14_0071	putative citrate lyase beta chain	30	25	9	17	5854	4723	3096	5559	1	5	31	25	12	19	7630	6140	2679	4080	2	5	28	23	19	20	5592	4546	6277	6243	1	6	10	7	30	33	4522	2991	6325	6803	2	5	0.345958	1
	70880	72400		+	citF2	STM14_0072	putative citrate lyase alpha chain/citrate-ACP transferase	57	54	31	31	11045	10129	10023	9730	2	6	24	40	43	56	5845	9603	9153	11751	3	5	51	39	27	32	10260	7760	8831	9736	1	6	11	14	44	71	4951	5837	9191	14457	2	5	0.000246397	1
	72400	72951		+	citX2	STM14_0073	putative cytoplasmic protein	7	16	4	6	1476	3022	1297	1996	1	3	14	10	12	12	3450	2387	2595	2555	2	4	14	13	9	19	2854	2688	2997	5974	1	6	7	1	19	16	3425	533	4007	3377	1	5	0.174581	1
	72929	73837		+	citG2	STM14_0074	triphosphoribosyl-dephospho-CoA synthase	20	10	12	16	4054	1916	3936	5072	1	4	8	22	21	33	1971	5445	4483	6868	2	5	25	23	16	13	5105	4593	5221	4088	1	5	11	5	22	26	5043	2160	4660	5401	1	4	0.774871	1
	74017	74838		+	dapB	STM14_0075	dihydrodipicolinate reductase	270	261	180	217	52198	48803	58051	67257	23	68	279	268	306	262	67992	63533	64153	54323	39	76	256	242	178	195	50815	47137	56723	59174	18	65	193	198	362	350	82836	82324	74864	70838	28	94	0.693492	1
74844			74921	+	dapZ	Stnc820 Stnc1020	sRNA	12	14	10	10	2385	2659	3355	3174	12	37	13	13	17	14	3371	3127	3604	2993	21	41	4	5	4	5	797	1022	1514	1562	4	15	3	2	6	6	1403	1175	1291	1288	5	16	0.746595	1
75012			74891	-	STnc3230	-	sRNA	0	0	0	0	66	11	156	98	0	0	0	0	0	1	137	160	117	397	0	1	3	2	0	0	609	504	160	205	1	3	0	1	0	0	318	610	0	31	0	1	0.000510903	1
	75239	74964		-	STM14_0076	STM14_0076	hypothetical protein	0	0	0	0	158	146	0	0	0	0	0	0	0	1	213	86	195	223	0	0	2	2	0	1	411	442	4	306	0	1	0	0	0	0	171	327	0	159	0	0	0.00132419	1
	75881	77029		+	carA	STM14_0077	carbamoyl phosphate synthase small subunit	385	408	196	249	74519	76078	63411	77391	22	63	211	227	148	166	51344	53854	31065	34425	18	37	355	337	234	274	70498	65617	74671	83006	18	63	71	119	258	252	30739	49690	53245	50904	13	40	4.43952e-13	5.85135e-12
	77048	80275		+	carB	STM14_0078	carbamoyl phosphate synthase large subunit	572	588	425	439	110690	109666	137097	135996	12	38	787	771	646	714	191409	182988	135379	147826	26	50	725	745	484	558	143756	145185	153881	168988	13	47	433	465	1022	1067	185832	193487	210840	215417	19	62	0.580638	1
	80354	80542		+	STM14_0079	STM14_0079	hypothetical protein	159	171	143	127	30755	32026	46222	39348	65	196	181	171	242	231	44086	40593	50744	47979	126	242	222	208	220	244	44077	40646	69966	74070	83	302	190	201	191	154	81635	83901	39468	31108	80	312	0.142523	0.360221
	80499	80957		+	tnpA_1	STM14_0080	transposase	1017	1102	622	600	196619	205424	200646	186023	151	429	748	766	974	991	181857	181695	204014	205226	219	420	1120	1166	649	679	222097	226985	206435	205712	139	469	544	607	823	827	233524	252381	169807	166938	128	448	5.9617e-05	0.000340916
	81260	81655		+	caiF	STM14_0081	DNA-binding transcriptional activator CaiF	501	521	369	407	96920	97134	119015	126071	94	277	268	307	462	436	65356	72773	96784	90332	108	205	534	568	330	302	105924	110742	105116	91738	77	261	171	171	438	418	73641	71126	90342	84446	64	201	6.22423e-06	4.14005e-05
	82328	81732		-	caiE	STM14_0082	carnitine operon protein CaiE	28	25	21	26	5487	4779	6921	8148	3	10	45	48	39	35	11019	11546	8218	7284	8	15	33	46	35	28	6655	9021	11368	8527	4	14	14	20	42	52	6167	8593	8784	10518	4	14	0.0345624	1
	83222	82437		-	caiD	STM14_0083	carnitinyl-CoA dehydratase	81	96	60	67	15802	18048	19577	20856	8	23	105	84	123	117	25666	20001	25940	24296	15	30	99	98	79	73	19714	19154	25168	22397	7	27	47	54	125	138	20411	22744	25877	28029	10	30	0.781097	1
	84829	83276		-	caiC	STM14_0084	putative crotonobetaine/carnitine-CoA ligase	116	138	80	95	22491	25793	25806	29712	5	16	96	93	78	96	23469	22199	16513	19955	6	13	127	143	96	91	25329	27981	30728	27817	5	17	50	37	98	118	21734	15760	20293	23878	4	13	9.6758e-07	1
	86109	84892		-	caiB	STM14_0085	crotonobetainyl-CoA:carnitine CoA-transferase	147	147	84	88	28419	27443	27184	27534	7	22	95	123	133	139	23317	29215	27944	28868	11	22	143	168	126	109	28488	32774	40114	33239	7	27	61	51	148	163	26403	21574	30619	32904	7	22	0.0496026	1
	86246	86109		-	STM14_0086	STM14_0086	hypothetical protein	19	12	13	14	3706	2352	4437	4346	8	26	14	12	15	19	3593	2903	3309	3983	13	24	14	24	10	14	2892	4775	3200	4434	8	27	11	11	14	18	5018	4635	2926	3646	8	29	0.085069	1
	87363	86221		-	caiA	STM14_0087	crotonobetainyl-CoA dehydrogenase	118	123	116	95	22825	23080	37480	29670	8	24	105	109	141	137	25593	26041	29651	28527	12	24	153	170	107	126	30438	33115	34238	38390	8	29	126	118	111	135	54171	49422	23025	27261	8	33	0.0348042	1
	88915	87398		-	caiT	STM14_0088	L-carnitine/gamma-butyrobetaine antiporter	9	8	8	14	1797	1582	2893	4486	0	1	6	11	14	8	1475	2687	3113	1835	0	1	12	12	8	4	2483	2339	2684	1412	0	1	5	3	15	16	2239	1432	3127	3378	0	1	0.0391748	1
	89119	89328		+	STM14_0089	STM14_0089	conserved hypothetical protein	0	0	0	0	166	175	195	89	0	0	0	1	0	0	200	278	0	0	0	0	0	0	0	0	0	56	2	2	0	0	0	0	0	0	0	0	0	27	0	0	0.295979	1
	89396	90166		+	fixA	STM14_0090	putative electron transfer flavoprotein FixA	78	50	39	43	15158	9415	12732	13467	5	16	33	36	46	42	8216	8729	9745	8697	5	11	54	64	31	41	10764	12596	10083	12435	4	14	9	23	52	54	4191	9842	10850	11062	3	11	7.37949e-11	1
	90182	91123		+	fixB	STM14_0091	putative electron transfer flavoprotein FixB	46	78	37	41	8994	14562	11972	12758	4	12	26	31	49	40	6339	7371	10422	8376	4	8	55	46	35	36	11078	9004	11201	11132	3	11	11	14	43	37	4748	5982	8940	7593	2	7	1.30841e-11	1
	91173	92459		+	fixC	STM14_0092	putative oxidoreductase FixC	70	56	42	46	13703	10611	13540	14543	3	10	35	30	40	40	8653	7185	8447	8386	3	6	66	63	28	34	13084	12367	9121	10348	2	8	11	16	48	42	4883	6760	9904	8564	1	5	7.03408e-15	1
	92456	92743		+	fixX	STM14_0093	putative ferredoxin	20	9	13	5	4008	1855	4202	1839	3	10	9	8	11	6	2350	1956	2462	1343	3	7	18	9	8	6	3745	1930	2827	1861	2	8	5	2	12	16	2432	922	2622	3369	2	8	0.000354931	1
	92890	94230		+	yaaU	STM14_0094	putative transport protein	59	64	34	40	11416	12035	11129	12637	3	8	34	36	36	47	8368	8746	7674	9783	3	6	49	62	41	34	9770	12219	13211	10321	2	8	37	13	48	51	15983	5684	9928	10411	2	7	5.0726e-09	1
	94319	94549		+	STM14_0095	STM14_0095	putative outer membrane lipoprotein	12	28	6	11	2480	5226	2064	3544	5	14	7	6	9	11	1740	1579	1987	2428	4	8	21	23	9	16	4222	4538	3106	5064	5	18	2	5	8	6	863	2245	1704	1315	2	6	1.15623e-06	1
	94843	95259		+	STM14_0096	STM14_0096	putative secreted protein	245	251	124	139	47385	46939	39978	43197	37	106	134	145	185	188	32586	34584	38769	39100	45	86	189	173	115	106	37603	33737	36647	32113	24	83	48	53	152	137	20867	22028	31422	27663	20	61	0.000304022	0.00151137
	95379	95263		-	STM14_0097	STM14_0097	hypothetical protein	0	0	0	0	44	10	58	69	0	0	0	0	0	0	0	12	32	8	0	0	0	0	1	0	34	133	450	2	0	1	0	0	2	0	0	79	416	187	0	1	1.24054e-08	1
95450			95362	-	STnc470	STnc910	sRNA	6	5	4	4	1272	1056	1391	1510	4	14	0	4	6	5	220	1120	1384	1138	5	10	6	8	2	2	1213	1610	832	900	3	12	2	3	6	5	919	1467	1243	1181	4	13	0.0153702	1
	95773	95483		-	STM14_0098	STM14_0098	putative secreted protein	48	61	29	31	9299	11446	9416	9673	12	34	29	41	51	50	7225	9848	10722	10363	17	32	53	61	31	28	10640	11885	10134	8571	10	35	13	15	49	41	5815	6553	10167	8400	8	26	0.0037703	0.0145092
95811			95897	+	STnc4170	-	sRNA	2	2	2	0	489	535	929	225	2	6	1	0	2	1	392	106	482	269	1	3	2	1	1	1	541	297	501	371	1	4	0	0	0	1	352	247	86	333	0	2	0.00383378	1
	95983	96177		+	STM14_0099	STM14_0099	putative inner membrane protein	0	0	1	0	106	32	428	25	0	0	0	0	0	0	17	16	161	49	0	0	0	0	0	0	29	39	21	16	0	0	0	0	0	0	0	0	0	153	0	0	0.000463734	1
	96671	98560		+	STM14_0100	STM14_0100	putative sulfatase	79	88	49	56	15328	16409	15956	17556	3	8	53	49	69	57	13049	11716	14469	11945	3	6	90	89	58	49	17893	17335	18579	14922	2	9	52	40	51	65	22408	16953	10616	13247	2	8	1.05641e-07	1
	98802	98644		-	STM14_0101	STM14_0101	hypothetical protein	0	0	0	0	160	24	43	265	0	0	1	0	0	1	391	0	0	291	0	1	0	0	1	0	0	0	320	144	0	0	0	1	0	1	0	536	127	249	0	1	0.27238	1
	98738	99019		+	STM14_0102	STM14_0102	hypothetical protein	7	6	2	2	1509	1167	820	740	1	3	3	3	3	4	888	895	661	968	1	3	7	6	2	2	1523	1210	687	770	1	3	3	2	5	3	1516	996	1121	630	1	3	0.0900972	1
	98967	99497		+	yabF	STM14_0103	glutathione-regulated potassium-efflux system ancillary protein KefF	29	28	16	12	5756	5256	5179	3726	3	9	13	21	22	21	3304	5036	4650	4467	4	8	25	27	21	13	5048	5388	6710	4172	2	10	7	10	15	19	3115	4379	3126	3992	2	6	0.0171335	1
	99490	101352		+	kefC	STM14_0104	glutathione-regulated potassium-efflux system protein KefC	70	84	36	43	13642	15791	11868	13561	2	7	45	46	62	58	10992	11121	13136	12198	3	6	81	78	38	35	16063	15191	12387	10831	2	7	26	28	67	66	11437	11758	13829	13449	2	6	2.65943e-05	1
	101474	101349		-	STM14_0105	STM14_0105	hypothetical protein	1	0	1	1	207	107	352	433	0	2	0	0	1	1	126	206	307	301	0	1	1	4	0	0	284	815	0	172	0	2	0	2	1	1	0	842	256	369	0	2	0.391777	1
	101551	102030		+	folA	STM14_0106	dihydrofolate reductase	141	135	97	91	27420	25182	31458	28203	20	58	47	52	59	59	11576	12483	12426	12214	13	25	147	151	128	122	29322	29551	40976	36947	20	71	33	40	71	74	14461	16649	14643	15013	9	31	1.86377e-45	7.09103e-44
102192			102031	-	STnc3240	-	sRNA	33	32	22	32	6499	5977	7091	9973	15	45	24	23	27	36	6059	5559	5761	7603	20	38	30	53	20	18	5983	10316	6458	5562	13	43	32	30	35	35	13903	12777	7405	7242	17	63	0.000599192	0.00277114
	102984	102136		-	apaH	STM14_0107	diadenosine tetraphosphatase	482	493	247	310	93314	91989	79736	96114	37	106	407	411	541	525	99053	97575	113348	108751	64	123	518	550	314	336	102634	107203	100000	101826	35	121	255	248	616	620	109461	103194	127209	125166	43	136	0.268405	0.627782
	103372	102995		-	apaG	STM14_0108	ApaG	376	373	218	199	72667	69641	70561	61758	64	181	319	337	391	367	77720	79974	81968	76083	108	208	399	408	280	312	79150	79547	89212	94718	65	226	199	193	422	456	85584	80426	87156	92178	71	228	0.947398	1
	104196	103375		-	ksgA	STM14_0109	dimethyladenosine transferase	974	1028	621	623	188234	191697	200243	192943	82	235	764	816	992	1060	185902	193607	207856	219431	128	245	1128	1092	699	705	223623	212587	222450	213668	78	265	476	493	1172	1142	204519	205168	241747	230656	85	268	0.000583174	0.00270654
	105182	104193		-	pdxA_1	STM14_0110	4-hydroxythreonine-4-phosphate dehydrogenase	786	781	469	494	152021	145728	151323	153082	53	152	636	605	840	889	154711	143501	176063	184056	87	166	840	844	573	532	166615	164303	182408	161099	49	170	371	381	929	995	159533	158425	191657	200893	58	179	0.0098374	0.0341082
	106468	105182		-	surA	STM14_0111	peptidyl-prolyl cis-trans isomerase SurA	1784	1831	1187	1165	344900	341295	382523	360875	96	277	1427	1452	1540	1615	346887	344395	322496	334252	135	261	1915	1924	1286	1252	379437	374635	408856	379376	87	299	936	894	1786	1834	401611	371721	368418	370214	90	293	5.03461e-07	3.85671e-06
	108882	106522		-	imp	STM14_0112	organic solvent tolerance protein	2897	3020	1721	1819	559863	563060	554585	563633	83	237	2136	2195	2641	2624	519297	520424	553056	542947	117	226	2756	3025	1985	2003	546232	588852	631164	606807	73	251	1276	1195	2943	2992	547329	496540	607061	603925	76	238	0.000839518	0.00374747
	109053	108892		-	STM14_0113	STM14_0113	hypothetical protein	95	118	67	77	18548	22023	21846	24148	46	133	75	78	121	117	18237	18500	25369	24218	70	133	103	103	85	95	20501	20057	27208	28955	42	149	48	54	87	112	20640	22741	18023	22662	39	129	0.0165618	0.0538871
	109136	109948		+	djlA	STM14_0114	DNA-J like membrane chaperone protein	289	290	208	179	55866	54086	67069	55641	24	71	265	268	323	320	64534	63591	67740	66369	41	80	307	311	214	241	60962	60621	68114	73202	23	80	196	237	324	337	84340	98600	66951	68205	28	97	0.668658	1
110031			109952	-	STnc4180	SLasRNA0041	sRNA	1	0	2	1	210	82	923	529	1	5	1	1	1	1	291	377	374	409	2	4	0	1	0	0	87	337	268	89	0	2	0	0	3	2	119	215	637	513	1	4	0.342411	1
	110702	110043		-	rluA	STM14_0115	23S rRNA/tRNA pseudouridine synthase A	51	62	67	61	10042	11662	21804	19159	7	23	126	132	100	128	30779	31470	21109	26555	21	41	109	102	71	81	21766	19891	22872	24728	9	33	134	144	154	121	57805	60090	31892	24509	17	66	0.000169114	0.000883013
	113620	110714		-	hepA	STM14_0116	ATP-dependent helicase HepA	422	435	300	335	81601	81243	96827	104053	10	31	428	441	371	369	104179	104687	77827	76455	15	31	478	510	358	404	94843	99280	114030	122488	10	37	232	249	468	437	99598	103742	96610	88320	10	33	0.0392134	0.115535
	116145	113794		-	polB	STM14_0117	DNA polymerase II	129	152	73	81	25093	28416	23557	25301	3	10	83	72	102	132	20209	17124	21481	27312	4	9	134	139	74	80	26647	27218	23578	24329	3	10	57	71	115	119	24712	29569	23919	24203	3	10	3.48477e-05	1
	116941	116189		-	STM14_0118	STM14_0118	putative secreted protein	41	37	19	24	7981	6923	6259	7539	3	9	11	22	30	24	2676	5416	6375	4967	3	6	38	25	16	25	7585	4868	5282	7730	2	8	13	14	21	26	5695	6129	4419	5309	2	7	2.93837e-07	1
	117528	117947		+	STM14_0119	STM14_0119	putative cytoplasmic protein	5	2	3	1	1000	441	1103	443	0	1	3	12	3	5	842	2866	806	1063	1	3	7	3	5	9	1563	743	1751	2912	1	4	0	1	2	2	318	730	500	542	0	1	0.000517576	1
	118648	117953		-	araD	STM14_0120	L-ribulose-5-phosphate 4-epimerase	23	17	13	6	4524	3260	4195	2149	1	5	11	10	18	21	2818	2481	3873	4373	2	4	23	15	9	6	4605	3071	3117	2068	1	4	9	9	21	23	3979	3922	4422	4684	1	6	0.13824	1
	120291	118789		-	araA	STM14_0121	L-arabinose isomerase	25	29	9	14	5007	5536	3056	4354	1	2	31	29	48	51	7640	6965	10153	10755	3	5	40	39	20	12	8084	7645	6486	3891	1	4	13	15	53	36	5637	6512	11025	7337	1	5	9.19903e-06	1
	122011	120302		-	araB	STM14_0122	ribulokinase	25	20	8	10	4832	3765	2593	3281	0	2	20	15	19	19	4974	3584	4085	4043	1	2	17	22	20	16	3455	4385	6443	5115	0	2	4	8	27	39	2110	3444	5769	7886	1	2	0.778781	1
	122352	123197		+	araC	STM14_0123	DNA-binding transcriptional regulator AraC	695	634	357	388	134317	118250	115318	120450	51	144	525	564	646	717	127646	133765	135329	148418	83	161	672	687	397	371	133271	133809	126435	112416	44	149	296	310	813	861	127222	129124	167844	173801	58	176	0.0333666	0.100012
	123316	124083		+	yabI	STM14_0124	hypothetical protein	228	203	128	116	44077	37856	41358	36034	18	51	116	127	148	149	28284	30283	31192	30896	20	39	200	219	111	136	39756	42729	35331	41366	15	51	74	100	185	215	32087	41822	38326	43495	16	50	1.03265e-05	6.68937e-05
	124829	124122		-	thiQ	STM14_0125	thiamine transporter ATP-binding subunit	50	53	39	29	9701	9954	12706	9190	5	14	50	53	53	45	12340	12765	11177	9357	8	16	69	70	47	50	13868	13685	14961	15310	5	20	40	24	55	58	17555	10075	11353	11736	5	17	0.119831	1
	126423	124813		-	thiP	STM14_0126	thiamine transporter membrane protein	112	123	82	84	21681	23064	26581	26289	5	15	64	90	78	85	15673	21551	16482	17761	5	11	158	133	111	95	31387	26013	35435	28798	5	18	43	49	101	96	18490	20584	20874	19479	3	12	4.60529e-11	1
	127382	126399		-	tbpA	STM14_0127	thiamine transporter substrate binding subunit	306	342	189	199	59298	63748	60914	61710	21	62	149	158	136	147	36286	37551	28501	30511	17	33	342	379	250	227	67908	73907	79653	68919	21	73	84	101	211	175	36263	41993	43574	35389	12	39	1.71589e-17	2.75072e-16
127511			127422	-	sroA	tpe79	sRNA	23	18	12	13	4586	3485	4064	4296	15	45	7	7	14	7	1917	1864	3068	1542	12	23	16	33	16	14	3346	6549	5227	4239	15	53	12	8	12	10	5370	3492	2638	2090	10	37	1.10264e-09	1.11772e-08
	127546	127427		-	STM14_0128	STM14_0128	putative lipoprotein	22	17	12	13	4391	3312	4001	4220	11	33	9	8	15	8	2242	2064	3313	1756	10	19	17	34	16	14	3370	6707	5336	4296	12	41	13	8	14	12	5845	3512	2923	2454	8	30	8.72361e-07	6.49096e-06
	129218	127560		-	yabN	STM14_0129	transcriptional regulator SgrR	108	105	77	81	21020	19650	25057	25374	4	13	115	107	160	159	28128	25493	33553	32918	9	18	107	127	67	84	21386	24742	21475	25616	4	14	68	74	145	156	29351	30839	30048	31514	5	18	0.251653	1
	129492	129166		-	STM14_0130	STM14_0130	hypothetical protein	7	7	2	5	1377	1330	731	1588	1	3	5	4	9	5	1433	963	1955	1089	2	4	3	7	1	2	779	1445	554	812	0	2	3	2	5	4	1568	1078	1188	895	1	3	0.909295	1
129286			129517	+	sgrS	ryaA	sRNA	688	658	605	665	132984	122799	195173	206045	232	707	654	686	636	680	159087	162777	133354	140736	330	642	1358	1393	660	740	269201	271293	210072	224216	317	1050	1813	1964	455	524	777817	816263	93846	105854	406	1932	1.33765e-05	8.51053e-05
	130374	129769		-	leuD	STM14_0131	isopropylmalate isomerase small subunit	31	44	34	38	6095	8384	11029	11797	5	15	65	65	61	68	15825	15546	12854	14255	12	24	66	62	43	52	13082	12102	13890	15827	6	22	31	21	86	80	13303	9002	17869	16214	7	23	0.0393371	1
	131785	130385		-	leuC	STM14_0132	isopropylmalate isomerase large subunit	79	91	86	74	15410	17134	27903	23122	4	14	183	175	174	179	44553	41534	36435	37199	14	28	129	97	79	85	25663	19016	25405	25896	4	17	65	59	219	215	28076	24674	45185	43567	8	25	7.40545e-07	1
	132879	131788		-	leuB	STM14_0133	3-isopropylmalate dehydrogenase	76	104	68	72	14786	19509	22096	22606	6	18	150	181	167	159	36511	42965	35153	33074	17	33	95	98	88	89	18833	19227	28287	27227	6	21	54	65	190	164	23395	27241	39200	33216	9	28	1.78858e-06	1.28234e-05
	134450	132879		-	leuA	STM14_0134	2-isopropylmalate synthase	50	67	40	51	9853	12509	13056	15809	2	8	56	64	77	68	13838	15311	16229	14264	4	9	52	50	40	45	10326	9883	12870	13735	2	7	25	15	86	64	11081	6306	17876	12981	2	7	0.212104	1
	134624	134538		-	leuL	STM14_0135	leu operon leader peptide	13	20	58	62	2582	3795	18976	19220	35	128	35	35	40	48	8671	8433	8442	10010	53	102	50	63	43	46	10068	12399	13868	14156	41	145	110	125	29	32	47210	52080	6106	6621	67	321	1.11748e-06	8.20782e-06
	134793	134689		-	STM14_0136	STM14_0136	hypothetical protein	0	0	0	0	14	0	228	20	0	0	0	0	0	0	0	16	81	0	0	0	0	0	0	0	46	132	0	0	0	0	0	0	1	0	0	0	264	0	0	0	0.00020131	1
	135067	135210		+	STM14_0137	STM14_0137	hypothetical protein	0	0	0	0	9	0	217	0	0	0	0	1	0	0	127	352	178	52	0	1	0	0	0	0	0	0	0	0	0	0	0	0	0	0	0	0	125	4	0	0	5.80387e-06	1
	135281	136225		+	leuO	STM14_0138	leucine transcriptional activator	34	29	23	21	6627	5408	7491	6612	2	6	19	29	40	44	4846	7094	8391	9109	4	7	21	32	14	5	4356	6354	4491	1761	1	4	5	7	34	31	2239	3147	7216	6365	1	5	0.507277	1
	136610	138271		+	ilvI	STM14_0139	acetolactate synthase 3 catalytic subunit	274	297	154	196	52985	55502	49734	60791	11	32	271	276	273	309	66000	65472	57227	64048	19	38	297	281	171	158	58869	54803	54578	47915	9	32	107	106	338	371	46168	44088	69790	74893	12	35	0.429604	0.925188
	138274	138765		+	ilvH	STM14_0140	acetolactate synthase 3 regulatory subunit	100	116	77	54	19343	21773	24977	16807	14	42	91	79	125	114	22166	18882	26307	23787	24	46	106	116	85	74	21169	22749	27253	22683	13	47	104	121	121	137	44780	50500	24970	27745	20	75	0.169318	0.419764
	138877	138755		-	STM14_0141	STM14_0141	hypothetical protein	6	2	3	2	1186	520	1149	623	2	7	0	1	2	3	165	335	518	646	1	3	3	1	0	1	699	286	270	451	1	3	3	3	1	1	1357	1364	397	286	1	6	7.58774e-06	1
138983			138809	-	STnc1500	SLasRNA0046	sRNA	4	1	2	1	951	308	838	458	1	3	0	0	3	2	228	150	643	438	1	2	5	1	0	0	1044	255	119	231	0	2	1	3	2	1	579	1287	494	217	0	3	0.00215845	1
	139049	140053		+	fruR	STM14_0142	DNA-binding transcriptional regulator FruR	1585	1556	797	939	306355	290067	257089	291047	101	284	1258	1245	1711	1791	305953	295143	358266	370711	173	330	1530	1452	930	1063	303222	282794	295864	322159	87	299	803	809	1907	1983	344511	336370	393498	400242	117	366	0.00974268	0.0338557
	140338	140204		-	STM14_0143	STM14_0143	hypothetical protein	0	0	0	1	0	107	0	395	0	0	0	0	0	1	153	0	187	249	0	1	0	0	0	0	33	0	179	0	0	0	0	0	0	0	0	229	0	0	0	0	0.640799	1
	140496	140633		+	STM14_0144	STM14_0144	hypothetical protein	15	13	9	10	3028	2580	3028	3247	7	21	9	11	10	10	2195	2692	2232	2130	8	16	15	9	10	11	3165	1823	3275	3458	6	21	5	7	7	8	2276	3085	1496	1738	4	15	0.00763617	1
	140659	141117		+	yabB	STM14_0145	cell division protein MraZ	1042	954	722	725	201502	177968	232754	224656	155	455	1039	1036	1243	1247	252687	245693	260391	258121	288	553	945	1017	689	659	187249	198101	219066	199756	127	438	1102	1121	1024	1066	472882	466051	211347	215239	194	743	0.0428492	0.124935
	141119	142060		+	mraW	STM14_0146	S-adenosyl-methyltransferase MraW	1190	1147	686	707	229986	213846	221219	218990	82	234	993	1017	1291	1269	241357	241135	270480	262694	140	269	963	975	544	656	190871	189954	173252	198800	59	199	755	762	1065	1147	324063	316620	219836	231699	83	289	0.010018	0.034629
	142057	142422		+	ftsL	STM14_0147	cell division protein FtsL	348	369	252	278	67318	68885	81484	86396	70	207	353	309	342	346	85844	73290	71671	71614	106	206	323	327	233	201	64073	63682	74086	60977	52	179	381	398	299	297	163724	165471	61843	60131	77	308	0.227256	0.543111
	142438	144204		+	ftsI	STM14_0148	division specific transpeptidase	2030	2166	1899	1946	392350	403789	611933	602678	93	284	2344	2374	2514	2561	569903	562872	526447	530022	160	309	3038	2945	1582	1603	602055	573252	503168	485563	92	306	4541	4766	1494	1620	1948147	1980571	308264	327076	140	645	0.0183143	0.059084
	144191	145678		+	murE	STM14_0149	UDP-N-acetylmuramoylalanyl-D-glutamate--2, 6-diaminopimelate ligase	1384	1486	849	877	267631	277153	273712	271756	64	183	1313	1248	1541	1584	319168	295902	322762	327778	110	212	1160	1262	746	814	230005	245763	237479	246777	47	161	977	959	1245	1227	419072	398765	256968	247657	62	222	0.0126206	0.0423185
	145675	147033		+	murF	STM14_0150	UDP-N-acetylmuramoyl-tripeptide--D-alanyl-D- alanine ligase	1019	1132	733	765	197013	211052	236324	237214	55	162	1014	1053	1214	1267	246488	249738	254290	262221	96	186	997	1026	621	630	197547	199878	197469	190826	42	144	708	731	1013	1027	304077	303772	208976	207458	53	188	0.0100411	0.0346466
	147027	148109		+	mraY	STM14_0151	phospho-N-acetylmuramoyl-pentapeptide- transferase	666	724	393	377	128758	134956	126912	116968	41	117	614	646	801	760	149381	153161	167729	157361	75	144	579	581	319	322	114876	113094	101649	97721	29	98	278	288	692	699	119651	119941	142837	141101	38	120	0.210912	0.508952
	148112	149428		+	murD	STM14_0152	UDP-N-acetylmuramoyl-L-alanyl-D-glutamate synthetase	1093	1123	753	778	211328	209373	242867	240949	58	171	1027	1146	1281	1391	249733	271755	268369	288020	106	204	1036	1045	624	667	205367	203497	198636	202270	45	153	765	738	1066	1105	328309	306659	219912	223148	58	204	0.0232047	0.0728032
	149428	150672		+	ftsW	STM14_0153	cell division protein FtsW	580	567	371	323	112194	105755	119716	100066	30	87	512	477	630	587	124469	113160	132054	121557	51	98	492	499	273	292	97501	97277	87033	88708	22	74	223	246	567	488	95692	102325	117094	98544	26	83	0.0591548	0.165326
	150669	151736		+	murG	STM14_0154	N-acetylglucosaminyl transferase	777	807	542	563	150224	150475	174731	174648	52	152	656	729	859	833	159681	172933	179868	172472	83	160	750	755	486	508	148661	147063	154534	153866	41	141	599	582	742	733	257342	241952	153130	148098	52	187	0.00284047	0.0111947
	151855	153330		+	murC	STM14_0155	UDP-N-acetylmuramate--L-alanine ligase	1588	1719	906	961	307038	320417	292188	297886	72	206	1389	1357	1687	1713	337834	321899	353348	354641	120	231	1277	1232	707	672	253111	239857	224963	203647	46	156	599	636	1394	1343	257204	264413	287603	271100	57	182	0.00246881	0.00990821
	153323	154243		+	ddl_2	STM14_0156	D-alanine--D-alanine ligase	1493	1528	1074	1037	288631	284951	346168	321312	115	336	1168	1206	1309	1438	283896	286001	274174	297582	160	309	853	962	624	600	169205	187290	198461	181961	58	200	746	710	736	766	320316	295069	151865	154729	66	250	4.44404e-07	3.43661e-06
	154245	155075		+	ftsQ	STM14_0157	cell division protein FtsQ	852	840	524	545	164714	156575	168885	169065	69	198	657	742	846	888	159897	175999	177164	183905	109	209	643	644	385	408	127568	125400	122689	123612	44	150	431	457	558	520	185122	189951	115267	104959	49	179	0.00294451	0.0115573
	155072	156334		+	ftsA	STM14_0158	cell division protein FtsA	1642	1853	1181	1206	317353	345425	380755	373677	96	280	1381	1518	1813	1801	335817	359963	379674	372743	149	286	1321	1409	869	936	261911	274376	276395	283713	63	217	1223	1246	1312	1378	524902	518093	270617	278205	85	315	2.7229e-05	0.000166377
	156395	157546		+	ftsZ	STM14_0159	cell division protein FtsZ	4944	4869	2871	2785	955471	907685	925314	862557	279	792	3910	3976	4454	4567	950479	942508	932600	945110	424	818	3575	3719	2059	2088	708374	724051	654798	632401	176	590	1311	1343	3817	3967	562333	558295	787286	800819	195	587	0.000685544	0.00313493
	157647	158564		+	lpxC	STM14_0160	UDP-3-O-[3-hydroxymyristoyl] N-acetylglucosamine deacetylase	7743	8014	4756	4779	1496365	1493904	1532553	1480241	572	1634	4818	4917	6193	6414	1171109	1165785	1296761	1327177	705	1350	6508	6722	3965	4026	1289644	1308425	1260681	1219338	409	1382	2811	2862	5471	5582	1206078	1189473	1128392	1126733	387	1266	0.000112771	0.000607156
	158843	159340		+	yacA	STM14_0161	SecA regulator SecM	405	411	240	259	78428	76661	77419	80520	54	157	319	325	436	481	77773	77269	91335	99656	91	173	479	493	293	306	95041	96145	93430	92738	55	189	262	268	483	444	112595	111383	99752	89774	62	207	0.397585	0.87337
	159402	162107		+	secA	STM14_0162	preprotein translocase subunit SecA	1859	1829	1262	1434	359429	341013	406819	444356	48	143	2734	2820	2793	2937	664513	668562	584800	607904	120	233	2326	2363	1542	1675	460895	460023	490511	507383	51	177	1505	1518	3382	3550	645929	630854	697711	716593	78	248	0.699081	1
	162259	162654		+	mutT	STM14_0163	nucleoside triphosphate pyrophosphohydrolase	43	53	38	32	8442	10024	12375	9989	8	25	48	51	56	48	11886	12226	11915	10055	15	29	59	57	45	51	11843	11186	14308	15566	9	33	37	31	56	69	15987	13134	11651	14031	10	34	0.205095	1
	162875	162979		+	STM14_0165	STM14_0165	putative transcriptional regulator, LysR family	0	0	0	0	179	59	202	64	0	1	0	0	1	0	132	0	257	72	0	1	1	2	0	0	379	434	91	276	0	2	0	0	0	0	94	70	40	13	0	0	0.675577	1
	163167	162976		-	yacG	STM14_0166	zinc-binding protein	169	167	93	101	32788	31249	30137	31539	57	163	141	146	131	172	34275	34832	27506	35619	89	172	179	167	125	130	35638	32612	40020	39581	55	192	86	99	201	196	36955	41288	41459	39606	64	207	0.484859	1
	163920	163177		-	yacF	STM14_0167	hypothetical protein	679	636	370	346	131319	118561	119224	107321	56	160	461	430	517	555	112160	101984	108388	114891	76	146	614	633	441	456	121788	123261	140381	138191	51	175	236	219	604	680	101602	91159	124712	137444	50	152	0.00023668	0.00120172
	164540	163920		-	coaE	STM14_0168	dephospho-CoA kinase	473	446	269	287	91518	83302	86777	88909	49	141	270	292	364	394	65793	69243	76395	81601	61	117	403	421	293	343	80023	82023	93206	104143	41	144	156	171	406	400	67296	71232	83736	80789	39	122	0.00690308	0.0249341
	164766	165809		+	guaC	STM14_0169	guanosine 5'-monophosphate oxidoreductase	2367	2536	1172	1277	457551	472868	377890	395523	146	408	2494	2495	2535	2606	606330	591620	530858	539309	280	543	2621	2691	1402	1378	519481	523888	445756	417292	137	456	1227	1237	3506	3714	526471	514209	723245	749680	200	601	0.280631	0.653432
	167042	165840		-	hofC	STM14_0170	type IV pilin biogenesis protein	6	8	5	2	1194	1494	1737	765	0	1	6	2	5	9	1554	566	1190	1872	0	1	8	4	2	3	1740	846	765	1109	0	0	2	1	5	6	1130	512	1072	1326	0	0	0.521398	1
	168417	167032		-	hofB	STM14_0171	hypothetical protein	11	15	6	9	2248	2964	2181	2799	0	1	3	4	6	5	751	954	1266	1178	0	0	16	7	17	6	3201	1477	5517	2054	0	2	7	1	12	11	3097	733	2629	2335	0	1	6.52226e-15	1
	168864	168427		-	ppdD	STM14_0172	putative major pilin subunit	6	0	0	1	1255	0	252	560	0	1	0	2	4	2	0	664	873	535	0	1	6	2	5	0	1210	576	1651	0	0	1	1	1	3	5	551	456	744	1010	0	1	0.912598	1
	169072	168890		-	STM14_0173	STM14_0173	hypothetical protein	1	1	0	0	290	332	106	240	0	1	0	0	1	1	195	147	409	247	0	1	2	1	0	0	573	327	164	249	0	1	0	1	2	0	223	418	609	33	0	1	0.920459	1
	169979	169086		-	nadC	STM14_0174	quinolinate phosphoribosyltransferase	289	300	163	153	55881	55968	52832	47564	21	59	208	215	261	263	50588	50986	54727	54527	30	58	240	258	159	162	47584	50260	50644	49326	16	55	75	77	319	288	32586	32339	65877	58143	18	52	0.779335	1
	170067	170630		+	ampD	STM14_0175	N-acetyl-anhydromuranmyl-L-alanine amidase	370	417	213	193	71677	77786	68946	60063	44	123	307	343	354	373	74782	81538	74170	77274	70	136	417	382	192	215	82795	74355	61325	65177	37	125	129	173	452	480	55452	71910	93268	96931	47	140	0.749248	1
	170627	171481		+	ampE	STM14_0176	regulatory protein AmpE	247	285	163	177	47874	53163	52532	54969	21	60	197	211	266	231	48023	50224	55704	47846	30	59	247	284	167	175	49120	55309	53215	53055	18	61	137	166	280	334	59174	69375	57756	67448	22	74	0.60408	1
	172523	171573		-	STM14_0177	STM14_0177	putative cytoplasmic protein	36	42	34	15	6966	7903	11121	4817	2	8	25	22	29	22	6084	5293	6075	4707	3	5	40	38	19	21	7979	7564	6196	6462	2	7	9	15	36	34	3940	6276	7496	7028	2	6	9.41064e-07	1
	173929	172523		-	STM14_0178	STM14_0178	Na+/galactoside symporter	18	19	12	11	3533	3561	3877	3578	0	2	13	4	13	19	3257	1166	2778	4064	1	2	16	12	8	11	3366	2407	2844	3385	0	2	5	6	15	16	2310	2563	3226	3315	0	2	0.00380585	1
	174090	173962		-	STM14_0179	STM14_0179	hypothetical protein	1	2	0	0	252	479	143	175	0	2	0	1	2	1	26	409	444	329	1	2	0	0	0	1	82	45	215	491	0	1	1	0	3	1	585	403	640	380	1	3	0.682878	1
	175466	174093		-	aroP	STM14_0180	aromatic amino acid transporter	120	109	68	58	23302	20327	22079	18224	5	15	117	104	144	120	28497	24666	30163	25026	10	19	99	109	52	52	19704	21351	16819	15894	4	13	58	49	141	167	25046	20710	29272	33835	6	19	0.633292	1
	175672	175794		+	STM14_0181	STM14_0181	hypothetical protein	0	0	0	0	64	0	0	0	0	0	0	0	0	0	194	0	38	68	0	0	0	0	0	0	72	0	147	0	0	0	0	0	1	0	0	0	309	79	0	0	6.30677e-14	1
	176029	176793		+	pdhR	STM14_0182	transcriptional regulator PdhR	573	588	308	254	110791	109603	99351	78881	46	130	389	347	347	387	94731	82309	72672	80255	55	107	734	676	378	370	145483	131653	120192	112315	50	166	268	251	429	433	115061	104340	88636	87568	38	129	0.000644794	0.00296522
176951			176795	-	tp2	-	sRNA	0	0	0	0	116	93	0	0	0	0	0	0	0	0	0	0	146	0	0	0	0	0	0	0	106	132	0	0	0	0	0	0	0	0	0	0	61	0	0	0	0.245318	1
	176953	179616		+	aceE	STM14_0183	pyruvate dehydrogenase subunit E1	5068	5125	3344	3287	979547	955391	1077763	1018291	131	378	11865	12442	11971	11922	2883999	2949525	2506594	2466968	522	1014	8177	8498	4959	5156	1620316	1654171	1576651	1561340	178	601	5939	5936	18814	19038	2547513	2466617	3880347	3842653	403	1195	0.372975	0.825667
	179631	181520		+	aceF	STM14_0184	dihydrolipoamide acetyltransferase	2996	3226	1811	1907	579059	601464	583775	590616	109	311	6642	6741	6346	6622	1614384	1598100	1328843	1370324	402	781	4497	4552	2564	2663	891126	886088	815370	806596	133	449	3534	3657	10599	10885	1516271	1519661	2186176	2196995	327	981	5.87356e-05	0.00033697
	181720	183144		+	lpdA	STM14_0185	dihydrolipoamide dehydrogenase	10568	10469	4952	4852	2042443	1951430	1595774	1502814	451	1244	16479	16841	16003	16936	4005451	3992174	3350695	3504405	1342	2605	11777	12080	6280	6347	2333492	2351363	1996735	1922118	454	1509	7638	7687	22885	23805	3276485	3194059	4720101	4804893	939	2806	0.631839	1
	183222	183350		+	STM14_0186	STM14_0186	hypothetical protein	0	2	1	0	0	487	613	269	0	2	4	6	3	1	980	1488	641	326	3	6	0	2	1	0	132	398	347	221	0	2	0	3	5	5	376	1432	1129	1017	2	7	1.81868e-07	1
	183433	183717		+	STM14_0187	STM14_0187	putative outer membrane protein	2	2	0	2	480	399	191	705	0	1	9	12	5	8	2263	2878	1134	1717	3	7	6	3	5	1	1263	777	1706	560	1	3	4	4	9	10	1881	1688	1959	2104	2	6	1.77144e-37	1
	184546	183755		-	STM14_0188	STM14_0188	putative periplasmic protein	6	7	3	10	1257	1413	1201	3289	0	2	7	8	7	6	1808	2098	1605	1444	1	2	11	5	2	3	2279	1002	708	1203	0	1	3	3	6	6	1605	1455	1243	1331	0	1	0.348009	1
	186562	189159		+	acnB	STM14_0190	bifunctional aconitate hydratase 2/2-methylisocitrate dehydratase	8315	8339	3949	3947	1606948	1554369	1272778	1222574	197	544	12567	13313	12331	12658	3054551	3155990	2581989	2619268	565	1098	9384	9863	4389	4556	1859448	1919844	1395423	1379704	192	630	4674	4683	14242	14684	2005018	1946136	2937415	2963935	318	948	0.984798	1
	190062	189220		-	STM14_0191	STM14_0191	putative restriction endonuclease	276	297	167	207	53451	55508	53956	64193	23	67	430	458	225	218	104652	108584	47262	45203	45	90	451	419	188	230	89457	81668	59991	69715	27	89	506	541	422	434	217068	224983	87095	87759	46	182	0.102162	0.269178
	190308	190670		+	yacL	STM14_0192	hypothetical protein	409	430	280	306	79189	80182	90481	94958	81	237	667	644	612	621	162271	152873	128222	128631	202	393	440	517	295	308	87221	100788	94002	93399	76	258	636	683	609	618	272955	283983	125715	124883	145	556	0.0367375	0.109199
	190905	191858		+	kdgT	STM14_0193	2-keto-3-deoxygluconate permease	171	193	144	123	33087	36106	46485	38269	13	40	110	102	165	172	26759	24314	34588	35596	16	31	175	181	140	158	34835	35379	44727	48123	12	42	60	61	220	215	25962	25440	45445	43452	12	36	8.12222e-05	0.000450942
	191855	193126		+	STM14_0194	STM14_0194	putative inner membrane protein	342	318	242	237	66165	59299	78190	73608	18	54	258	241	344	365	62905	57314	72213	75621	27	52	335	331	236	286	66402	64530	75168	86766	16	57	123	113	401	393	52912	47330	82801	79460	17	51	0.303073	0.696032
	193116	194099		+	pdxA_2	STM14_0195	4-hydroxythreonine-4-phosphate dehydrogenase 2	578	597	347	380	111751	111372	112092	117937	40	115	440	468	604	573	106949	110987	126478	118652	61	117	549	686	402	501	108878	133577	128055	151836	38	132	235	218	658	725	101096	90982	135867	146385	40	120	0.0067795	0.0245188
	194109	194876		+	STM14_0196	STM14_0196	putative transcriptional regulator	668	672	477	513	129143	125357	153762	159100	62	184	600	636	696	715	146038	150812	145807	148059	99	192	687	665	519	480	136308	129614	165050	145452	54	187	467	527	718	771	200621	219378	148173	155694	68	235	0.00317218	0.0123912
	195700	194906		-	speD	STM14_0197	S-adenosylmethionine decarboxylase	294	289	251	271	56874	53891	81077	83987	28	86	461	493	328	381	112138	116924	68871	79003	60	118	303	373	306	379	60221	72756	97426	115042	30	108	173	156	482	488	74217	64993	99441	98513	35	106	0.36426	0.811938
	196581	195721		-	speE	STM14_0198	spermidine synthase	424	438	349	344	82020	81781	112688	106792	37	111	604	635	518	501	146991	150649	108612	103742	75	148	477	497	468	470	94564	96894	149037	142532	39	140	207	255	673	659	88902	106176	138960	133130	44	135	0.919653	1
	197035	196688		-	yacC	STM14_0199	putative periplasmic protein	131	110	60	60	25484	20573	19462	18816	21	60	88	88	120	145	21502	20997	25227	30061	36	70	126	110	75	83	25026	21554	24138	25408	20	69	54	57	136	123	23422	23704	28210	25020	22	72	0.404994	0.884539
	197237	198847		+	cueO	STM14_0200	multicopper oxidase	286	332	179	190	55393	61974	57861	59048	12	36	239	256	304	277	58132	60787	63773	57474	19	37	346	345	210	231	68710	67162	66849	70048	12	42	93	92	277	347	39897	38539	57202	70071	10	31	0.828029	1
	201315	198925		-	gcd	STM14_0201	glucose dehydrogenase	96	108	44	32	18686	20203	14297	10071	2	6	50	60	55	57	12198	14456	11643	11860	2	5	121	126	51	46	23975	24688	16405	14142	2	8	35	42	57	46	15199	17501	11840	9382	1	5	2.2545e-07	1
	201521	202057		+	hpt	STM14_0202	hypoxanthine-guanine phosphoribosyltransferase	294	339	253	258	56846	63196	81817	80174	44	131	235	231	239	248	57201	54959	50054	51484	51	99	373	388	278	288	73962	75629	88666	87396	43	151	199	175	297	320	85581	73053	61326	64742	39	132	0.00579707	0.0213997
	202777	202115		-	yadF	STM14_0203	carbonic anhydrase	830	802	384	427	160552	149642	123860	132493	76	213	490	542	574	646	119223	128715	120245	133765	98	189	733	769	458	480	145304	149735	145653	145568	65	221	291	305	768	791	125098	126987	158422	159737	69	215	9.41247e-06	6.12508e-05
	202886	203812		+	yadG	STM14_0204	putative ABC-type multidrug transport system ATPase component	148	164	86	107	28704	30734	27927	33234	11	32	171	149	166	175	41706	35333	34878	36227	20	39	179	177	115	116	35477	34456	36828	35247	11	38	66	74	196	206	28349	31016	40553	41648	12	38	0.472563	0.999598
	203809	204579		+	yadH	STM14_0205	putative transport protein	84	97	67	50	16271	18111	21672	15531	8	23	82	72	98	87	19957	17167	20543	18171	12	24	88	94	54	59	17547	18392	17359	17940	6	23	29	40	112	91	12769	16817	23298	18447	7	23	0.0401434	1
	205775	204696		-	stiH	STM14_0206	putative fimbrial protein precurosr	28	19	14	14	5520	3609	4779	4622	1	4	15	16	14	20	3828	3838	3035	4175	1	3	19	24	10	14	3864	4742	3275	4540	1	3	12	9	18	20	5352	3881	3853	4036	1	3	0.00352068	1
	208330	205784		-	stiC	STM14_0207	putative fimbrial usher	37	16	14	13	7270	3002	4620	4250	0	1	19	12	23	20	4638	2903	4824	4342	0	1	27	19	16	14	5358	3765	5255	4511	0	1	9	7	10	20	4182	3294	2102	4162	0	1	0.0177373	1
	209040	208357		-	stiB	STM14_0208	putative fimbrial chaparone	15	5	6	3	3065	982	2037	960	0	2	4	5	7	1	1077	1362	1517	324	0	1	3	6	2	4	609	1183	898	1320	0	1	0	4	7	3	315	1806	1642	747	0	1	5.49836e-05	1
	209627	209088		-	stiA	STM14_0209	putative fimbrial subunit	28	16	12	23	5553	3045	4043	7244	3	9	27	22	23	25	6620	5255	4842	5360	5	10	21	20	16	16	4226	3995	5368	5094	2	8	6	9	29	22	2947	3863	5989	4503	2	8	0.505055	1
	209966	209796		-	STM14_0210	STM14_0210	hypothetical protein	0	0	0	0	0	0	0	0	0	0	0	0	0	0	184	190	0	0	0	0	0	0	0	0	151	0	0	0	0	0	0	0	0	0	9	0	0	95	0	0	1	1
	209997	210437		+	yadI	STM14_0211	putative PTS enzyme	129	139	110	130	25059	25987	35580	40516	23	72	137	157	199	240	33382	37276	41679	49664	48	91	252	224	89	123	50014	43758	28339	37474	27	90	112	101	264	278	48386	42111	54451	56228	36	114	0.339645	0.764035
	210499	211728		+	yadE	STM14_0212	putative xylanase/chitin deacetylase	251	268	176	189	48624	50059	56882	58636	14	43	113	94	167	166	27613	22440	35104	34524	12	24	300	306	167	212	59480	59591	53230	64283	14	48	91	91	214	220	39244	38162	44336	44428	10	33	1.37625e-16	2.12853e-15
210679			210576	-	STnc4190	-	sRNA	0	1	1	0	0	357	407	2	0	1	1	2	0	0	284	487	0	137	1	2	3	1	0	3	599	214	192	1030	1	4	0	0	2	0	0	306	432	46	0	1	0.554831	1
	212115	211735		-	panD	STM14_0213	aspartate alpha-decarboxylase	430	490	293	334	83276	91516	94428	103645	84	244	300	308	362	367	73066	73048	75881	75996	101	195	516	510	318	355	102305	99292	101239	107661	79	269	206	215	417	440	88712	89506	86168	88820	71	231	0.00142166	0.00600103
	213064	212210		-	panC	STM14_0214	pantoate--beta-alanine ligase	384	407	276	309	74223	75948	89218	95716	33	97	299	319	305	335	72676	75768	63935	69405	42	82	498	446	343	374	98706	86936	109157	113300	34	119	144	178	417	465	61996	74011	86082	94023	30	92	0.0129549	0.0432106
	213171	213058		-	STM14_0215	STM14_0215	hypothetical protein	42	44	27	36	8235	8273	8985	11302	27	80	29	34	37	35	7056	8285	7778	7418	34	66	62	60	47	52	12343	11719	15125	15869	34	120	19	14	49	59	8256	6159	10127	12021	27	80	3.47803e-05	0.000208718
	213981	213190		-	panB	STM14_0216	3-methyl-2-oxobutanoate hydroxymethyltransferase	373	329	277	243	72148	61395	89401	75315	31	94	200	182	255	263	48716	43321	53546	54562	33	63	348	394	274	253	68968	76781	87351	76810	28	97	94	114	322	364	40509	47719	66421	73627	24	72	7.93907e-05	0.00044189
	214581	214102		-	folK	STM14_0217	2-amino-4-hydroxy-6-hydroxymethyldihyropteridine pyrophosphokinase	120	122	93	87	23305	22846	30121	26981	18	53	98	74	98	103	24054	17720	20533	21407	22	43	142	144	108	139	28217	28185	34633	42353	19	69	41	38	102	88	17813	15901	21113	17771	12	37	4.53342e-06	3.07636e-05
	215996	214578		-	pcnB	STM14_0218	poly(A) polymerase I	1055	1079	731	716	203976	201137	235630	221806	52	151	484	491	564	588	117847	116502	118218	121771	43	83	1069	1105	869	908	211956	215220	276335	274981	49	172	243	259	571	581	104365	107644	117911	117327	24	78	4.16308e-24	8.86519e-23
	217033	216137		-	yadB	STM14_0219	glutamyl-Q tRNA(Asp) synthetase	290	282	180	193	56112	52614	58290	59835	21	63	156	162	199	209	37924	38570	41729	43349	23	45	254	229	174	175	50386	44649	55541	53104	16	56	65	37	192	197	28110	15668	39747	39814	11	34	3.00125e-08	2.68046e-07
	217557	217102		-	dksA	STM14_0220	DnaK transcriptional regulator DksA	5336	5595	4273	4172	1031238	1043026	1377123	1292125	879	2600	5142	5287	6171	6230	1249906	1253449	1292095	1289243	1449	2787	5161	5269	3838	4159	1022699	1025679	1220453	1259385	714	2482	3023	3188	4587	4776	1296969	1324969	946210	964073	720	2484	0.00653552	0.0236814
	218438	217734		-	sfsA	STM14_0221	sugar fermentation stimulation protein A	280	308	173	195	54181	57562	55876	60496	28	80	251	275	364	340	61163	65211	76269	70359	50	96	326	291	182	173	64699	56650	58020	52496	24	82	147	168	325	376	63467	70021	67207	76046	30	98	0.377321	0.83367
	218985	218455		-	ligT	STM14_0222	2'-5' RNA ligase	153	149	69	86	29573	27774	22236	26807	17	50	108	144	173	186	26470	34156	36403	38646	33	63	116	139	77	70	23055	27190	24534	21368	13	45	81	70	176	186	34933	29410	36368	37622	20	65	0.259162	0.608909
	219013	221487		+	hrpB	STM14_0223	ATP-dependent RNA helicase HrpB	597	594	488	439	115562	110741	157404	136009	17	52	479	552	577	571	116541	130914	121010	118190	25	49	658	676	472	503	130377	131748	150166	152551	16	57	487	497	599	641	209212	206919	123542	129492	18	67	0.0001864	0.000963575
	221426	221587		+	STM14_0224	STM14_0224	hypothetical protein	53	54	46	47	10278	10083	14822	14570	25	76	55	62	50	58	13514	14820	10647	12108	40	78	55	63	50	44	11055	12411	16053	13347	23	81	52	48	57	60	22589	19947	11900	12262	28	102	0.0187293	0.0602526
	221629	221522		-	STM14_0225	STM14_0225	hypothetical protein	0	0	0	0	0	0	235	0	0	0	0	0	0	0	0	0	0	0	0	0	0	0	0	0	0	0	162	79	0	0	0	0	0	0	0	0	0	0	0	0	1	1
	221628	224150		+	mrcB	STM14_0226	penicillin-binding protein 1b	958	1028	676	695	185266	191633	218142	215514	27	80	730	760	883	960	177594	180248	185078	198716	38	73	1051	1166	726	787	208315	227016	230852	238573	26	89	764	787	935	866	328037	327149	192962	174980	27	101	3.27358e-06	2.2536e-05
224384			224159	-	STnc3250	-	sRNA	7	8	1	5	1377	1498	518	1638	2	5	2	4	4	5	666	1051	854	1192	2	4	7	8	5	3	1470	1624	1591	949	1	6	2	3	0	3	1014	1514	103	694	0	3	0.0212736	1
	224429	224289		-	STM14_0227	STM14_0227	hypothetical protein	1	0	0	0	216	173	0	0	0	0	0	2	0	1	0	503	182	352	0	1	0	2	1	1	0	540	413	363	0	2	0	1	0	1	248	415	0	211	0	1	4.49829e-05	1
	224443	226632		+	fhuA	STM14_0228	ferrichrome outer membrane transporter	87	90	53	55	16973	16957	17197	17286	2	7	66	63	59	55	16126	15003	12536	11578	3	6	88	79	58	54	17479	15507	18688	16353	2	7	56	52	56	67	24427	21715	11656	13542	2	8	3.55742e-07	1
	226681	227478		+	fhuC	STM14_0229	iron-hydroxamate transporter ATP-binding subunit	18	15	7	7	3568	2934	2375	2270	1	3	6	10	13	17	1521	2415	2878	3543	1	3	14	24	4	4	2966	4747	1329	1428	1	3	13	9	15	14	5998	3780	3118	2860	1	4	0.128686	1
	227478	228368		+	fhuD	STM14_0230	iron-hydroxamate transporter substrate-binding subunit	19	20	11	8	3696	3788	3603	2684	1	3	10	10	17	20	2585	2509	3653	4287	1	3	17	22	15	18	3413	4337	4988	5637	1	5	10	20	17	26	4418	8501	3647	5315	1	6	0.121744	1
	228365	230422		+	fhuB	STM14_0231	iron-hydroxamate transporter permease subunit	26	25	22	22	5074	4816	7152	7079	0	2	14	17	17	32	3453	4152	3689	6683	1	2	33	33	12	27	6704	6597	3979	8358	0	3	8	24	28	17	3541	10325	5888	3553	0	2	0.000123767	1
	230459	230665		+	STM14_0232	STM14_0232	hypothetical protein	1	3	0	0	202	579	0	244	0	1	2	0	0	0	558	0	32	0	0	0	1	0	0	2	259	78	262	644	0	1	0	0	1	0	0	0	298	129	0	0	0.0119857	1
	231001	231144		+	STM14_0233	STM14_0233	hypothetical protein	0	0	0	0	0	0	0	0	0	0	0	0	0	0	0	0	0	0	0	0	0	0	0	0	0	0	0	0	0	0	0	0	0	0	0	0	0	0	0	0	1	1
	231361	231921		+	stfA	STM14_0234	putative fimbrial subunit	10	4	8	3	1934	881	2577	996	0	2	7	5	8	10	1862	1237	1852	2191	1	3	5	7	5	4	1129	1516	1877	1505	0	2	2	0	8	11	1246	330	1651	2294	0	2	0.972859	1
	232007	234664		+	stfC	STM14_0235	putative fimbrial outer membrane usher	26	40	29	16	5076	7462	9497	5254	0	2	23	20	23	22	5726	4793	4944	4686	0	1	31	39	16	21	6333	7632	5244	6555	0	2	19	12	21	32	8560	5316	4445	6649	0	2	2.24958e-05	1
	234682	235434		+	stfD	STM14_0236	putative periplasmic fimbrial chaperone	9	3	0	2	1779	689	302	619	0	1	6	7	3	3	1575	1719	648	676	0	1	3	9	3	0	742	1851	1073	60	0	1	3	2	5	3	1531	1031	1087	644	0	1	0.179481	1
	235453	235965		+	stfE	STM14_0237	putative minor fimbrial subunit	6	4	0	3	1188	917	287	1182	0	1	4	2	1	7	1046	655	386	1633	0	1	2	1	3	2	531	199	1041	642	0	1	0	0	1	2	104	312	386	428	0	0	0.834539	1
	235962	236438		+	stfF	STM14_0238	putative minor fimbrial subunit	10	12	7	10	2056	2394	2338	3354	1	5	5	10	8	8	1452	2567	1872	1737	2	3	5	5	1	3	990	1156	439	991	0	1	6	6	12	12	2613	2522	2600	2568	1	5	0.00471569	1
	236438	236968		+	stfG	STM14_0239	putative minor fimbrial subunit	11	2	4	3	2146	427	1362	1021	0	2	3	3	1	11	964	825	409	2309	1	2	2	3	2	1	434	725	674	375	0	1	1	5	6	7	435	2154	1324	1597	0	2	0.241488	1
	236968	237807		+	STM14_0240	STM14_0240	putative outer membrane protein	37	52	45	37	7303	9719	14591	11634	4	12	41	41	45	57	10108	9791	9595	11862	6	12	52	38	30	30	10486	7530	9680	9212	3	10	30	35	42	42	12868	14931	8847	8578	3	13	0.00265506	1
237799			237895	+	STnc1510	-	sRNA	4	3	2	1	941	648	944	594	2	8	6	2	7	5	1507	535	1611	1219	6	12	5	7	4	4	1051	1419	1465	1424	3	13	7	4	9	5	3115	1886	1858	1204	5	20	0.0288871	1
	239195	237915		-	hemL	STM14_0241	glutamate-1-semialdehyde aminotransferase	828	862	467	495	160152	160842	150785	153408	43	122	834	896	845	843	202763	212408	176968	174517	77	149	807	852	576	621	160077	165946	183129	188196	39	136	502	531	1114	1251	215533	220925	229931	252552	56	179	0.0923777	0.24624
	239222	239365		+	STM14_0242	STM14_0242	hypothetical protein	5	4	4	1	1142	772	1345	357	2	6	2	1	5	5	677	449	1046	1093	3	5	4	7	4	2	904	1395	1314	892	2	7	3	1	7	6	1384	627	1494	1263	2	8	0.341569	1
	239365	240786		+	yadQ	STM14_0243	chloride channel protein	177	181	115	115	34220	33865	37071	35751	8	24	132	135	177	178	32140	32173	37243	37029	12	24	204	221	127	119	40495	43057	40496	36043	8	28	94	114	171	162	40610	47713	35459	32836	8	27	0.136881	1
	240868	241212		+	yadR	STM14_0244	iron-sulfur cluster insertion protein ErpA	588	586	355	384	113810	109339	114502	119050	115	330	458	441	545	582	111390	104702	114179	120465	170	326	548	598	367	419	108593	116576	116785	126931	99	339	320	303	686	720	137501	126197	141642	145435	125	399	0.00271505	0.0107827
	241936	241313		-	yadS	STM14_0245	hypothetical protein	107	93	71	76	20731	17354	23078	23719	11	34	38	46	52	54	9395	10987	11015	11269	8	17	95	114	68	75	18982	22299	21840	22722	10	34	34	26	60	60	14666	10882	12421	12176	6	20	9.22838e-31	2.51992e-29
	242773	241973		-	btuF	STM14_0246	vitamin B12-transporter protein BtuF	182	154	95	98	35209	28714	30907	30622	13	39	162	177	206	156	39529	42045	43302	32305	25	49	170	169	124	108	33739	33000	39510	32741	12	43	61	62	241	231	26477	26150	49833	46806	16	46	0.44297	0.946118
	243464	242766		-	pfs	STM14_0247	5'-methylthioadenosine/S-adenosylhomocysteine nucleosidase	572	599	357	365	110565	111740	115216	113153	56	161	655	628	692	699	159261	149001	144954	144748	110	213	673	568	405	451	133425	110589	128800	136730	53	182	284	294	820	914	122016	122558	169236	184548	71	214	0.627001	1
	243549	245066		+	dgt	STM14_0248	deoxyguanosinetriphosphate triphosphohydrolase	294	302	159	174	56935	56325	51238	54120	12	36	279	259	303	321	67892	61462	63507	66582	22	42	281	246	161	150	55677	47912	51188	45700	9	33	116	118	315	330	49817	49257	65119	66749	12	38	0.325828	0.737019
	245196	246623		+	htrA	STM14_0249	serine endoprotease	2175	2316	1191	1235	420452	431854	384023	382495	100	283	2026	2118	2156	2179	492487	502281	451540	450874	171	332	2378	2481	1423	1470	471288	483068	452477	445143	96	324	1056	986	2799	2826	453359	409951	577401	570572	115	352	0.0103041	0.0353823
246546			246662	+	STnc3100	-	sRNA	67	54	36	39	13078	10218	11733	12185	35	100	45	46	56	66	11046	11131	11903	13855	53	102	76	88	44	40	15065	17138	14116	12112	37	124	43	39	75	89	18612	16576	15547	18144	45	147	0.0148494	0.048986
	246776	247933		+	cdaR	STM14_0250	carbohydrate diacid transcriptional activator CdaR	134	129	74	72	26042	24053	23912	22467	7	20	172	192	148	180	41863	45665	31061	37319	17	33	108	109	78	67	21486	21401	24901	20495	5	19	100	109	183	172	43163	45479	37843	34769	10	34	0.00134166	0.00569706
	248408	248022		-	yaeH	STM14_0251	hypothetical protein	4500	4542	2395	2580	869742	846602	771966	799204	753	2123	3214	3219	3861	4011	781380	763196	808419	830103	1070	2056	5073	5111	2808	2938	1005224	994862	892978	889761	729	2443	1915	2127	4398	4492	821725	883856	907123	906677	714	2273	2.01349e-05	0.000124496
249862			249983	+	STnc3110	-	sRNA	16	10	11	7	3281	1873	3762	2264	7	22	7	7	10	9	1856	1771	2202	1908	8	15	12	14	7	9	2557	2828	2483	2985	6	22	9	14	11	13	3955	5920	2369	2671	8	30	0.000574841	1
	250818	249994		-	dapD	STM14_0253	2,3,4,5-tetrahydropyridine-2-carboxylate N-succinyltransferase	1332	1482	814	939	257539	276389	262329	291066	115	329	1704	1710	1781	1907	414215	405493	372903	394748	248	481	1405	1443	858	973	278404	280951	272891	294677	100	341	725	741	2113	2190	311136	308083	435965	442146	150	453	0.806548	1
	253520	250848		-	glnD	STM14_0254	PII uridylyl-transferase	419	458	222	234	81152	85523	71550	72675	10	29	390	391	472	458	95020	92802	98946	94944	18	35	402	472	262	266	79746	91891	83479	80801	9	31	200	179	517	591	85958	74441	106667	119328	11	36	0.827735	1
	254551	253757		-	map	STM14_0255	methionine aminopeptidase	669	645	437	405	129437	120330	141110	125625	56	162	557	606	640	666	135615	143798	134210	137981	89	173	658	747	473	505	130430	145470	150426	153144	53	182	382	398	789	821	164208	165515	162868	165836	64	207	0.00939928	0.0327483
	254799	255083		+	STM14_0256	STM14_0256	30S ribosomal protein S2	3637	3954	3040	3307	702943	737013	979782	1024206	1010	3021	4936	4875	4963	5132	1199725	1155633	1039235	1061897	2018	3909	4841	4863	4238	4355	959181	946684	1347512	1318737	1133	4010	3909	3999	6222	6129	1676828	1661834	1283398	1237235	1501	5139	0.0368038	0.109314
254835			254973	+	t44	-	sRNA	2218	2363	1990	2184	428765	440493	641332	676640	1299	3933	3314	3255	3171	3277	805520	771717	663983	678136	2704	5250	3101	3122	2907	3000	614417	607737	924272	908417	1540	5494	2854	2925	3684	3638	1224510	1215786	759990	734447	1976	7076	0.434477	0.933921
	255002	255727		+	rpsB	STM14_0257	30S ribosomal protein S2	8387	9064	6650	6946	1620793	1689628	2142889	2151416	884	2618	10953	11277	11354	11841	2662334	2673202	2377416	2450195	1808	3499	10164	10422	8220	8387	2013860	2028650	2613435	2539740	905	3166	8012	8164	14727	15007	3436955	3392399	3037393	3028999	1343	4440	0.182994	0.447834
	255985	256836		+	tsf	STM14_0258	elongation factor Ts	5515	5812	4550	4788	1065813	1083484	1466377	1482897	501	1496	8937	8967	8247	8508	2172381	2125835	1726773	1760454	1174	2284	6971	7126	5916	6183	1381208	1387154	1880861	1872231	543	1913	5903	6095	11307	11816	2532203	2532854	2332111	2384900	877	2870	0.220044	0.527899
	256981	257706		+	pyrH	STM14_0259	uridylate kinase	1556	1657	971	1029	300879	309026	312910	318774	149	427	1664	1633	1482	1543	404450	387214	310379	319429	251	489	1950	1854	1253	1289	386456	361028	398502	390535	154	529	829	823	2367	2403	355755	342005	488349	485048	190	575	0.00417252	0.0159282
	257853	258410		+	frr	STM14_0260	ribosome recycling factor	1795	1984	1208	1277	347039	369898	389277	395770	232	672	1600	1723	1978	2052	389122	408655	414165	424658	381	733	2182	2279	1440	1538	432509	443739	457992	465722	236	806	1232	1328	2542	2580	528600	551900	524433	520830	293	952	0.000480488	0.00227753
258434			258499	+	sRNA1	-	sRNA	49	55	62	66	9589	10285	20163	20538	72	229	53	58	59	64	12949	13794	12368	13264	102	198	88	80	70	79	17460	15724	22273	24055	85	301	85	97	75	79	36704	40440	15581	16140	105	412	2.27935e-05	0.000139873
	258551	259747		+	dxr	STM14_0261	1-deoxy-D-xylulose 5-phosphate reductoisomerase	403	443	302	337	77911	82660	97618	104655	25	75	340	351	376	371	82733	83348	78755	76836	34	67	475	458	351	355	94212	89307	111660	107781	24	84	291	300	486	481	124951	124659	100262	97134	27	93	0.00919795	0.0321646
259825			259873	+	STnc920	-	sRNA	28	26	27	25	5500	4917	8935	7918	45	139	25	19	25	26	6281	4607	5332	5492	57	110	46	49	23	25	9202	9555	7386	7716	52	172	31	31	26	30	13324	13272	5495	6165	50	195	0.000269	0.00134547
	259830	260033		+	STM14_0262	STM14_0262	hypothetical protein	179	166	181	149	34652	31046	58395	46340	68	208	113	111	148	142	27698	26506	30995	29407	73	140	238	288	171	187	47332	56214	54519	56884	76	263	168	176	131	150	72349	73501	27092	30371	63	249	9.33091e-10	9.52621e-09
	260060	260818		+	uppS	STM14_0263	undecaprenyl pyrophosphate synthase	594	607	400	407	114968	113264	129211	126094	54	159	310	333	400	419	75525	78961	83939	86900	55	107	511	593	423	466	101379	115547	134735	141282	46	162	239	261	448	420	102732	108584	92488	84963	38	128	2.94676e-08	2.63592e-07
	260831	261688		+	cdsA	STM14_0264	CDP-diglyceride synthase	550	542	346	394	106339	101132	111574	122089	44	128	395	386	420	420	96077	91720	88082	87074	54	105	582	602	384	379	115499	117255	122264	115044	40	136	372	374	460	467	159946	155693	94882	94380	40	147	4.41508e-05	0.000260029
	261700	263052		+	yaeL	STM14_0265	zinc metallopeptidase	1844	1927	1126	1214	356506	359354	363091	376050	93	268	1295	1393	1581	1645	314760	330218	331083	340469	126	243	2065	2099	1280	1362	409150	408631	406955	412420	89	302	1307	1308	1617	1633	560743	543493	333542	329640	90	326	5.46158e-08	4.72261e-07
	263084	265498		+	yaeT	STM14_0266	outer membrane protein assembly factor YaeT	5572	5944	3594	3664	1076921	1108072	1158203	1134839	161	463	5081	5334	5657	5783	1235178	1264635	1184551	1196700	261	505	6274	6467	3953	4194	1243237	1258889	1256842	1270105	153	520	2683	2797	6354	6538	1150868	1162577	1310641	1319740	162	511	0.00656085	0.0237581
	265621	266106		+	hlpA	STM14_0267	periplasmic chaperone	1930	2037	1368	1420	373116	379815	440918	440045	288	840	2004	2105	2274	2239	487173	498988	476225	463311	513	990	2314	2361	1601	1638	458583	459675	509155	496120	288	989	1583	1617	2702	2844	679362	672051	557446	574114	381	1277	0.013673	0.0454203
	266110	267135		+	lpxD	STM14_0268	UDP-3-O-[3-hydroxymyristoyl] glucosamine N-acyltransferase	2188	2248	1762	1644	422880	419162	567855	509261	158	467	1945	2064	2368	2432	472880	489365	495906	503264	248	477	2604	2740	1851	1830	516023	533420	588732	554215	155	534	1527	1568	2646	2753	655289	651921	545793	555790	175	586	0.000761584	0.00343858
	267151	267696		+	fabZ	STM14_0269	(3R)-hydroxymyristoyl-ACP dehydratase	1510	1497	953	1015	291991	279039	307206	314549	189	546	1223	1311	1443	1485	297397	310810	302203	307457	289	557	1469	1540	922	1036	291246	299783	293163	313880	161	548	585	646	1624	1654	251125	268815	335061	334011	177	544	0.000106174	0.00057544
	267700	268488		+	lpxA	STM14_0270	UDP-N-acetylglucosamine acyltransferase	1594	1621	1143	1113	308150	302181	368373	344829	143	419	1349	1394	1543	1562	328072	330662	323101	323349	214	413	1864	1749	1285	1233	369471	340585	408662	373497	137	472	948	932	1827	1737	407019	387463	376837	350743	146	482	9.63148e-06	6.26046e-05
	268488	269636		+	lpxB	STM14_0271	lipid-A-disaccharide synthase	993	1051	686	701	191915	196010	221236	217345	61	179	697	720	904	913	169548	170797	189339	189074	81	156	1162	1239	781	833	230381	241266	248593	252309	61	211	582	635	909	989	249673	264145	187676	199641	57	196	2.65353e-07	2.10944e-06
	269633	270229		+	rnhB	STM14_0272	ribonuclease HII	307	305	221	221	59371	56896	71273	68496	36	107	247	244	315	340	60214	58028	65956	70401	55	106	377	405	251	264	74745	78921	80035	80153	38	131	179	192	294	303	76852	79902	60654	61220	34	116	0.511903	1
	270253	273735		+	dnaE	STM14_0273	DNA polymerase III subunit alpha	1997	2111	1373	1449	385977	393544	442734	448909	41	119	1921	1924	2240	2271	466953	456181	469105	469919	69	133	2366	2487	1660	1630	468869	484098	527906	493645	41	141	1387	1347	2367	2303	595171	559845	488314	464935	45	151	0.00244829	0.00983971
	273748	274707		+	accA	STM14_0274	acetyl-CoA carboxylase carboxyltransferase subunit alpha	1950	1946	1148	1265	376898	362820	370106	391945	136	391	1306	1325	1699	1812	317526	314101	355764	374934	185	354	1926	1997	1273	1402	381708	388833	404721	424547	121	416	671	635	2081	2162	288106	264109	429313	436504	125	369	4.30967e-08	3.78972e-07
	274887	276650		+	STM14_0275	STM14_0275	putative endochitinase	125	124	86	79	24330	23167	28007	24529	4	14	82	92	112	131	20110	21919	23635	27170	6	13	110	132	78	92	21900	25880	25085	27912	4	14	63	70	129	121	27433	29091	26707	24599	4	15	0.00221609	1
	276726	278867		+	ldcC	STM14_0276	lysine decarboxylase 2	578	624	284	296	111876	116350	91687	91903	17	48	533	552	588	662	129655	131031	123315	137120	31	60	605	607	351	359	120006	118339	111728	108850	15	53	242	280	732	731	104166	116585	151057	147628	19	60	0.479158	1
	278923	279312		+	yaeR	STM14_0277	hypothetical protein	213	217	104	104	41247	40611	33707	32466	34	94	169	174	196	232	41126	41447	41173	48163	57	110	166	160	84	83	32890	31226	26986	25366	22	74	65	75	174	199	28208	31316	35897	40340	28	87	0.736784	1
	279375	280667		+	tilS	STM14_0278	tRNA(Ile)-lysidine synthetase	356	368	226	207	68806	68616	73008	64292	18	53	238	260	270	304	57992	61713	56734	63080	24	46	326	316	193	198	64662	61670	61562	60170	14	47	109	116	293	300	46956	48446	60439	60720	13	41	0.0987498	0.261637
	281011	280751		-	rof	STM14_0279	Rho-binding antiterminator	522	483	255	302	100975	90118	82179	93770	124	351	342	352	410	445	83181	83562	85983	92079	172	330	516	479	295	314	102382	93420	94000	95372	109	368	262	266	478	479	112754	110856	98675	96748	121	401	0.0161694	0.0527608
	281216	280998		-	yaeP	STM14_0280	hypothetical protein	617	589	279	309	119348	109903	89904	95829	170	473	465	520	522	520	113169	123278	109359	107618	267	517	629	571	303	318	124658	111176	96539	96305	147	489	250	233	557	604	107613	97097	115015	122006	161	504	0.057804	0.162027
	281396	281941		+	yaeQ	STM14_0281	putative cytoplasmic protein	165	164	117	116	32006	30614	37703	36017	21	62	143	140	166	182	34774	33275	34951	37774	33	64	169	160	123	122	33610	31260	39242	37122	18	64	75	84	166	174	32531	35100	34390	35200	19	62	0.314466	0.716443
	281938	282360		+	yaeJ	STM14_0282	hypothetical protein	148	153	96	96	28684	28682	31129	30003	24	70	110	120	149	147	26740	28611	31295	30566	36	69	144	157	121	116	28643	30586	38518	35135	22	78	82	70	155	143	35436	29448	32084	28942	22	74	0.122745	0.315827
	284885	283167		-	proS	STM14_0284	prolyl-tRNA synthetase	1630	1644	1126	1119	315092	306482	363091	346861	66	193	1307	1482	1462	1452	317784	351449	306132	300550	95	185	1778	1750	1289	1322	352397	340752	409910	400540	63	218	756	746	1754	1890	324626	310045	361755	381664	64	200	2.54098e-06	1.7815e-05
	285703	284996		-	yaeB	STM14_0285	putative regulatory protein	225	254	149	153	43605	47388	48099	47532	22	65	139	162	200	176	33975	38449	41998	36424	27	53	224	217	149	166	44455	42364	47386	50326	18	65	70	92	233	224	30331	38253	48183	45386	18	57	0.000108869	0.000588368
	286104	285700		-	rcsF	STM14_0286	outer membrane lipoprotein	550	502	310	329	106446	93665	99945	102080	86	248	322	349	436	388	78382	82863	91294	80321	106	205	451	473	319	293	89395	92178	101723	88820	67	229	171	182	481	502	73494	75667	99227	101444	71	215	0.00052911	0.00248939
	287038	286223		-	metQ	STM14_0287	DL-methionine transporter substrate-binding subunit	596	621	353	349	115329	115837	114021	108303	48	138	581	587	624	683	141420	139272	130760	141447	87	169	619	656	347	379	122731	127716	110544	115050	43	145	318	367	716	820	136637	152879	147791	165577	58	184	0.206259	0.499628
	287730	287077		-	yaeE	STM14_0288	DL-methionine transporter permease subunit	70	74	36	36	13616	13916	11874	11151	6	19	53	66	79	76	13016	15863	16733	15753	12	23	68	65	41	48	13600	12771	13049	14684	6	20	33	41	86	75	14445	17145	17813	15156	7	24	0.394453	1
	288754	287723		-	metN	STM14_0289	DL-methionine transporter ATP-binding subunit	115	113	67	63	22371	21062	21844	19563	7	20	94	122	89	106	22864	29110	18695	21991	11	22	118	94	81	66	23417	18326	25859	20082	6	21	54	48	110	113	23199	20121	22719	22807	6	21	0.150116	1
	288944	289510		+	yaeD	STM14_0290	D,D-heptose 1,7-bisphosphate phosphatase	236	246	148	146	45648	45923	47896	45457	28	81	217	194	220	241	52856	46134	46224	49914	44	86	190	226	128	150	37825	44166	40929	45609	21	74	82	116	260	280	35209	48561	53779	56575	28	85	0.815756	1
	289703	289581		-	STM14_0291	STM14_0291	hypothetical protein	5	5	5	6	1053	1002	1665	1939	3	11	11	9	11	9	2897	2238	2375	1932	9	19	7	14	8	5	1578	2847	2600	1739	5	17	11	17	8	6	4911	7093	1665	1346	7	30	0.00611031	1
	289819	289616		-	STM14_0292	STM14_0292	hypothetical protein	5	4	4	5	1058	829	1591	1550	2	6	11	13	11	10	2766	3117	2511	2102	6	12	7	16	7	5	1570	3197	2404	1577	3	10	12	22	8	6	5171	9394	1748	1395	4	21	5.5284e-06	1
289889			291432	+	rrsH	STM14_0293	rRNA	31600	32338	402667	416279	6106852	6027618	129751334	128922269	11414	43848	136210	139669	21694	22491	33106781	33108244	4542277	4653683	5877	12210	11441	11736	557495	578460	2266943	2284400	177235742	175159363	13035	57795	12061	11950	25829	26685	5173448	4965580	5327147	5386138	1059	3376	0.698917	1
291490			291566	+	ileV	STM14_0294	tRNA	142	157	190	192	27488	29426	61341	59462	181	577	107	111	115	118	26092	26441	24087	24448	169	328	304	321	250	275	60267	62613	79529	83295	264	927	397	418	98	102	170624	174096	20235	20658	261	1251	1.50529e-20	2.74463e-19
291676			291751	+	alaV	STM14_0295	tRNA	75	81	137	142	14684	15176	44302	44220	117	389	61	58	44	45	14905	13911	9296	9477	79	156	151	165	172	193	29963	32228	54736	58605	158	577	205	220	42	44	87999	91471	8776	8964	132	648	1.6113e-55	8.06637e-54
	291760	291876		+	STM14_0296	STM14_0296	hypothetical protein	196	209	397	425	37989	39055	128164	131928	213	720	258	294	190	186	62777	69856	39821	38599	228	450	407	431	612	656	80797	83895	194668	198821	316	1192	980	977	149	155	420405	406156	30858	31439	379	1899	4.43968e-06	3.01634e-05
291944			295036	+	rrlH	STM14_0297	rRNA	352266	361600	1443926	1487936	68075422	67399534	465275732	460815738	23743	85803	594805	611003	281807	289743	144570827	144836491	59004250	59951581	16447	33007	417482	427419	1821315	1883224	82717733	83194416	579021799	570244851	25681	106302	1600102	1631865	177815	183822	686339664	678060258	36673589	37102049	22647	116244	0.675585	1
295219			295340	+	rrfH	STM14_0298	rRNA	4	5	8177	8345	886	1018	2635064	2584757	2690	10700	575	609	15	13	139779	144581	3204	2721	280	594	53	48	23984	24538	10623	9416	7625149	7430351	6916	30892	516943	525468	43	44	221734967	218338622	8999	9060	163807	901827	0	0
295528			295604	+	aspU	STM14_0299	tRNA	10	9	27	28	2005	1840	8748	8939	20	69	29	41	31	30	7165	9755	6525	6400	49	96	30	27	33	28	5995	5288	10721	8740	27	99	187	194	28	28	80370	80706	5906	5706	111	560	0.247	0.58394
	295769	296572		+	dkgB	STM14_0300	2,5-diketo-D-gluconate reductase B	147	123	83	60	28493	22961	26755	18849	10	30	133	114	137	173	32334	27066	28847	35839	20	38	143	153	76	85	28351	29952	24413	25805	10	33	47	66	142	159	20521	27444	29363	32192	11	34	0.325149	0.735774
	297507	296593		-	yafC	STM14_0301	putative transcriptional regulator	72	81	31	40	13975	15118	10071	12532	5	14	87	74	88	62	21208	17567	18434	13034	9	19	58	75	44	58	11620	14658	14180	17629	4	15	37	39	88	118	16054	16526	18153	23938	6	20	0.794373	1
	297612	298787		+	STM14_0302	STM14_0302	putative drug efflux protein	36	29	19	27	7037	5575	6342	8414	1	5	14	23	24	14	3587	5539	5127	3069	1	3	28	17	23	18	5564	3477	7452	5541	1	4	22	18	28	20	9804	7841	5820	4057	1	5	4.15095e-08	1
	298940	299719		+	yafD	STM14_0303	hypothetical protein	345	371	246	249	66744	69319	79364	77142	32	93	305	304	419	429	74340	72143	87876	88958	54	103	376	427	223	249	74553	83124	71114	75485	28	97	322	317	405	421	138411	131932	83706	85093	39	140	0.601869	1
	299797	300567		+	yafE	STM14_0304	putative methyltransferase	98	108	55	39	19044	20188	18036	12381	8	22	58	70	83	70	14247	16765	17457	14614	10	20	70	92	49	37	14037	17938	15705	11455	5	19	28	46	111	104	12350	19184	23075	21069	8	24	5.44751e-05	1
	301990	300623		-	dniR	STM14_0305	membrane-bound lytic murein transglycosylase D	6580	6762	6012	6172	1271755	1260565	1937557	1911749	384	1166	2295	2347	2806	2982	558028	556568	587602	617085	220	423	7827	7927	7263	7669	1550844	1543076	2309138	2322385	395	1411	2255	2200	2875	2931	967465	914481	593031	591756	157	560	4.24092e-44	1.53183e-42
	302817	302062		-	gloB	STM14_0306	hydroxyacylglutathione hydrolase	231	232	140	147	44831	43391	45388	45770	20	59	162	194	212	228	39400	46141	44510	47220	30	58	226	243	127	134	44877	47428	40675	40618	17	57	60	75	226	258	25840	31381	46763	52185	17	51	0.326407	0.738038
	302852	303574		+	yafS	STM14_0307	putative SAM-dependent methyltransferase	85	85	48	42	16429	15880	15639	13049	7	21	61	63	77	84	15014	14989	16230	17496	11	22	111	88	32	54	22134	17146	10267	16495	7	22	16	30	84	103	7218	12509	17459	20919	7	20	0.0127816	1
	304038	303571		-	rnhA	STM14_0308	ribonuclease H	135	134	75	87	26278	25042	24221	26998	19	54	95	105	97	112	23281	25080	20402	23378	25	49	112	130	86	87	22202	25373	27468	26581	15	54	62	70	124	102	26869	29209	25661	20784	16	54	0.000706077	0.00321595
	304102	304833		+	dnaQ	STM14_0309	DNA polymerase III subunit epsilon	377	415	239	248	72948	77507	77023	77094	36	104	284	261	270	334	69207	62040	56643	69187	45	87	418	454	253	255	82840	88534	80639	77346	33	112	224	242	358	387	96225	100866	73930	78234	35	119	0.0355202	0.105856
	304966	304859		-	STM14_0310	STM14_0310	hypothetical protein	0	0	0	0	75	0	0	0	0	0	0	0	0	1	0	0	0	232	0	0	0	0	0	0	0	36	155	0	0	0	0	0	1	0	0	253	225	73	0	1	2.26294e-06	1
304967			305043	+	aspV	STM14_0311	tRNA	171	167	260	252	33142	31284	83960	78316	226	736	101	96	100	106	24610	22851	21043	21976	151	293	357	372	291	291	70896	72427	92756	88156	301	1052	389	425	92	94	166886	176713	19115	19018	257	1239	6.69685e-55	3.26657e-53
	305167	305274		+	STM14_0312	STM14_0312	hypothetical protein	4	5	2	5	958	1003	772	1596	3	10	3	4	5	3	735	1088	1089	788	4	8	4	5	2	3	851	1164	789	1201	2	9	5	4	7	4	2248	2021	1478	916	4	15	0.157735	1
	306420	305365		-	STM14_0313	STM14_0313	putative cytoplasmic protein	26	28	21	21	5211	5381	6880	6589	1	5	21	20	19	30	5295	4899	4023	6312	2	4	31	29	22	26	6292	5719	7181	7972	1	6	5	12	28	27	2285	5136	5839	5554	1	4	0.00504692	1
	307426	306431		-	STM14_0314	STM14_0314	putative cytoplasmic protein	20	12	11	18	3877	2406	3681	5675	1	3	19	17	18	24	4709	4169	3922	5070	2	4	23	26	14	21	4748	5166	4525	6419	1	5	7	6	25	21	3128	2861	5219	4345	1	3	0.712047	1
	309306	307423		-	STM14_0315	STM14_0315	putative cytoplasmic protein	48	45	27	30	9425	8465	8802	9431	1	4	34	38	42	57	8450	9086	8894	11850	2	5	67	94	35	41	13464	18371	11378	12685	2	7	22	18	42	55	9497	7714	8728	11286	1	4	0.067438	1
	309816	309322		-	STM14_0316	STM14_0316	putative cytoplasmic protein	25	24	12	21	4962	4571	3988	6641	3	10	15	20	14	23	3822	4905	3046	4811	4	8	17	31	11	12	3556	6111	3812	3682	2	8	9	8	18	18	4062	3341	3780	3717	2	7	0.00438651	1
	310637	309813		-	STM14_0317	STM14_0317	putative cytoplasmic protein	57	63	35	32	11078	11835	11280	10073	4	13	36	32	46	56	8753	7702	9803	11645	6	11	70	72	38	31	13891	14171	12358	9632	4	15	22	20	46	43	9531	8708	9601	8696	3	11	3.32328e-05	1
	311526	310624		-	STM14_0318	STM14_0318	putative cytoplasmic protein	18	25	15	17	3561	4815	4979	5264	1	5	18	19	36	35	4613	4690	7704	7374	3	6	38	35	26	26	7662	6876	8265	8163	2	8	9	13	46	48	4093	5808	9545	9771	2	8	0.534609	1
	311894	314533		+	STM14_0319	STM14_0319	putative chaperone ATPase	76	97	51	43	14806	18125	16557	13469	2	5	70	57	84	73	17159	13547	17587	15298	3	6	90	96	70	51	17992	18761	22439	15670	2	7	50	55	112	76	21535	22994	23190	15346	2	7	0.0045265	1
	314633	315175		+	STM14_0320	STM14_0320	putative cytoplasmic protein	16	27	13	10	3282	5079	4234	3117	2	7	16	18	20	14	3912	4289	4239	3101	3	7	18	22	24	18	3607	4423	7668	5454	2	9	11	5	20	30	5070	2484	4160	6153	2	8	0.176808	1
	315199	316692		+	STM14_0321	STM14_0321	putative cytoplasmic protein	44	49	27	23	8580	9204	8817	7148	2	5	46	44	54	41	11251	10540	11424	8551	3	6	41	58	36	29	8289	11357	11592	8825	1	6	18	21	56	55	7788	8896	11695	11257	2	6	0.789373	1
	316755	316865		+	STM14_0322	STM14_0322	invasol SirA	2	5	2	2	553	1110	955	910	2	7	3	0	3	4	902	118	663	836	2	5	6	3	2	1	1273	686	936	380	2	7	0	1	2	3	238	444	545	662	1	4	0.0352776	1
	316878	317324		+	STM14_0323	STM14_0323	putative cytoplasmic protein	14	10	1	3	2852	1896	620	1035	1	3	6	2	6	4	1494	523	1338	989	1	2	9	8	6	4	1871	1710	2169	1383	1	3	1	5	5	10	594	2466	1125	2130	1	3	0.00155361	1
	317578	318063		+	STM14_0324	STM14_0324	putative cytoplasmic protein	3	8	1	3	728	1548	611	1094	0	2	6	10	9	10	1516	2375	2067	2173	2	4	3	4	3	0	649	816	1054	0	0	1	3	1	2	9	1590	751	552	1950	0	2	1.29936e-05	1
	318368	318853		+	STM14_0325	STM14_0325	putative cytoplasmic protein	2	5	2	3	554	1113	770	979	0	1	4	4	5	4	978	960	1097	841	1	1	1	5	0	0	324	1061	0	223	0	0	0	1	0	3	0	730	158	806	0	0	0.780363	1
	318838	319221		+	STM14_0326	STM14_0326	putative periplasmic protein	2	0	0	1	431	182	248	318	0	0	2	0	1	2	514	72	283	547	0	0	2	2	1	0	533	443	334	235	0	1	0	0	0	1	0	11	160	217	0	0	0.512062	1
	319364	319849		+	STM14_0327	STM14_0327	putative cytoplasmic protein	5	3	1	2	1109	724	450	814	0	1	6	4	5	6	1676	1117	1076	1361	1	2	2	5	0	0	452	1046	0	0	0	0	0	4	4	2	327	1959	850	456	0	1	0.00638182	1
	319916	320452		+	STM14_0328	STM14_0328	putative outer membrane lipoprotein	3	2	1	0	658	470	370	284	0	0	1	5	2	2	314	1319	577	472	0	1	2	2	0	1	425	556	230	337	0	0	1	1	1	3	729	663	289	620	0	1	0.042682	1
	320456	321799		+	STM14_0329	STM14_0329	putative cytoplasmic protein	16	20	11	8	3105	3798	3810	2573	0	2	11	13	19	20	2675	3218	4035	4145	1	2	14	18	8	5	2925	3689	2617	1564	0	2	6	1	16	13	2956	665	3414	2666	0	1	0.421505	1
	321796	323100		+	STM14_0330	STM14_0330	hypothetical protein	19	21	14	18	3688	4018	4604	5647	1	3	16	12	18	22	4035	3038	3890	4683	1	2	23	35	11	14	4580	6830	3778	4261	1	3	10	15	21	18	4571	6344	4516	3801	1	3	0.0203896	1
	323105	323878		+	STM14_0331	STM14_0331	putative inner membrane protein	4	4	3	3	944	750	1134	1209	0	1	5	1	6	2	1311	243	1415	611	0	1	7	6	4	2	1567	1198	1322	837	0	1	9	3	7	7	3887	1435	1468	1506	0	2	0.25437	1
	324081	324512		+	STM14_0332	STM14_0332	putative Shiga-like toxin A subunit	1	0	2	0	278	0	883	249	0	0	1	0	1	0	445	227	332	154	0	0	1	0	1	0	284	0	405	209	0	0	0	1	1	0	0	598	226	0	0	0	0.327897	1
	324546	328415		+	STM14_0333	STM14_0333	putative inner membrane protein	79	76	37	52	15294	14223	12029	16148	1	3	53	59	75	63	12896	14078	15783	13152	1	3	70	73	51	50	13914	14398	16254	15308	1	3	39	33	59	68	16964	13838	12262	13817	1	3	0.00195659	1
	328415	329203		+	STM14_0334	STM14_0334	putative cytoplasmic protein	20	21	11	19	3933	3943	3831	6139	1	5	12	12	17	15	3028	3069	3591	3250	2	4	22	18	14	8	4541	3561	4506	2692	1	4	6	8	22	19	2717	3615	4599	3854	1	4	0.000338651	1
	329200	329616		+	STM14_0335	STM14_0335	putative periplasmic protein	15	11	10	12	2933	2070	3270	3800	2	7	8	10	8	7	2099	2558	1781	1631	2	4	9	15	4	3	1882	2938	1465	1107	1	4	5	7	13	5	2570	3032	2823	1202	1	5	0.00019711	1
	329640	330161		+	STM14_0336	STM14_0336	putative cytoplasmic protein	24	23	8	20	4734	4448	2617	6227	3	8	10	11	16	17	2607	2779	3489	3700	3	6	16	16	8	5	3189	3121	2617	1772	1	5	8	5	18	13	3661	2089	3780	2729	1	5	0.000109698	1
	330303	330512		+	STM14_0337	STM14_0337	hypothetical protein	1	0	1	0	354	104	365	43	0	1	0	0	4	2	149	67	943	454	1	1	0	0	1	0	24	0	341	0	0	0	0	0	2	3	0	100	525	631	0	1	0.00708164	1
	330558	332747		+	STM14_0338	STM14_0338	putative cytoplasmic protein	34	47	27	29	6752	8846	8806	9048	1	3	35	33	40	38	8543	7947	8571	8008	1	3	31	50	32	18	6266	9905	10433	5734	1	3	21	22	42	48	9197	9486	8756	9866	1	4	0.0177749	1
	332771	333217		+	STM14_0339	STM14_0339	putative cytoplasmic protein	8	10	2	3	1581	2033	957	1113	1	3	9	7	3	11	2242	1816	701	2284	2	3	3	6	5	0	694	1188	1890	258	0	2	2	3	11	12	983	1261	2315	2503	1	3	0.478086	1
	333236	337330		+	STM14_0340	STM14_0340	putative RHS-like protein	240	261	179	181	46559	48815	57740	56304	4	12	164	195	205	188	39884	46358	42971	38916	5	10	287	298	197	205	56877	58003	62697	62176	4	14	138	139	193	193	59343	57918	39832	39121	3	11	0.000168756	1
	337687	338520		+	STM14_0341	STM14_0341	putative RHS-like protein	196	243	122	133	37958	45337	39584	41363	17	49	95	90	107	101	23265	21460	22574	20913	13	26	206	220	121	156	40856	42934	38685	47424	14	50	109	95	121	122	46809	39789	24992	24740	11	40	2.99128e-24	6.44198e-23
	338514	338960		+	STM14_0342	STM14_0342	putative cytoplasmic protein	109	89	63	72	21199	16675	20559	22568	15	45	31	48	41	57	7657	11496	8664	11800	11	22	96	112	59	58	19181	21922	18867	17566	12	43	37	34	53	63	15925	14221	11114	12736	8	30	1.31675e-32	3.7953e-31
	339144	339275		+	STM14_0343	STM14_0343	hypothetical protein	7	9	1	5	1431	1781	598	1732	3	10	0	2	1	2	208	584	329	544	1	3	7	2	3	1	1398	494	1041	599	1	6	2	2	2	3	1041	1193	505	780	1	6	3.09138e-19	1
	339345	339485		+	STM14_0344	STM14_0344	hypothetical protein	2	2	1	1	459	432	465	311	1	2	2	0	1	1	511	163	227	240	1	2	2	3	0	0	481	619	0	38	0	2	3	0	0	2	1415	250	184	465	1	4	0.0642635	1
	339523	339960		+	STM14_0345	STM14_0345	putative cytoplasmic protein	3	0	3	3	711	172	1097	1029	0	1	5	4	1	1	1289	1097	320	252	0	1	3	7	2	3	621	1438	708	1201	0	2	3	4	0	1	1657	1670	30	259	0	2	0.704467	1
	340288	340013		-	STM14_0346	STM14_0346	hypothetical protein	0	0	0	0	0	0	0	0	0	0	0	0	0	0	0	0	0	0	0	0	0	0	0	0	65	0	0	0	0	0	0	0	0	0	0	0	0	11	0	0	1	1
340023			340445	+	IsrA	-	sRNA	0	0	0	0	0	0	0	0	0	0	0	0	0	1	0	3	147	329	0	0	2	0	0	0	539	140	0	113	0	0	0	0	0	1	0	0	0	387	0	0	1	1
	340729	341037		+	STM14_0348	STM14_0348	putative cytoplasmic protein	4	7	7	3	907	1382	2347	1132	1	4	2	4	1	2	650	1045	237	448	0	1	4	9	3	2	943	1784	1169	627	1	3	2	6	7	1	1191	2549	1619	255	1	4	5.38502e-10	1
	341440	341637		+	STM14_0350	STM14_0350	putative transposase	2	1	1	1	410	199	633	539	0	2	1	3	3	1	394	860	683	393	1	2	3	2	2	0	710	413	648	119	0	2	3	2	1	0	1467	969	235	172	0	3	0.204907	1
	342894	343406		+	safA	STM14_0352	putative outer membrane protein	14	17	9	11	2889	3213	3085	3406	2	6	13	10	18	13	3338	2470	3879	2793	3	6	18	18	9	7	3711	3535	3074	2393	1	6	17	16	14	15	7294	6836	3083	3073	2	9	0.231187	1
	343514	344227		+	safB	STM14_0353	putative fimbrial assembly chaparone	26	39	16	20	5080	7385	5205	6373	2	8	19	26	22	24	4679	6377	4749	5077	3	7	24	32	24	11	4877	6395	7794	3505	2	7	17	15	27	32	7668	6603	5618	6501	2	9	0.00758329	1
	344251	346761		+	safC	STM14_0354	putative fimbrial usher	232	247	134	153	44908	46070	43365	47604	6	18	206	193	233	236	50198	45827	48954	48870	10	19	212	262	152	153	42094	51139	48363	46542	5	18	113	115	217	219	48586	48116	44911	44376	5	18	0.765868	1
	346783	347253		+	safD	STM14_0355	putative fimbrial subunit	34	21	17	28	6729	3991	5721	8730	4	13	20	26	27	23	5022	6335	5818	4758	6	11	36	33	18	22	7292	6476	5777	6897	4	14	11	10	24	20	5036	4417	5089	4116	3	9	0.00680783	1
	347659	348480		+	ybeJ	STM14_0356	putative xylanase/chitin deacetylase	25	30	24	19	4837	5692	7877	6114	2	7	37	36	20	31	9204	8553	4391	6488	4	8	23	23	16	19	4572	4582	5090	6025	1	6	11	14	26	21	4895	5976	5454	4348	1	6	0.760262	1
	348560	348820		+	STM14_0357	STM14_0357	hypothetical protein	8	9	6	5	1595	1736	2212	1680	2	6	5	6	8	10	1360	1637	1677	2108	3	6	5	4	2	1	1128	917	896	493	1	3	3	4	8	5	1559	1673	1716	1176	1	5	0.240466	1
	349295	350242		+	sinR	STM14_0358	transcriptional regulator	785	863	416	461	151888	160901	134134	142987	55	155	536	525	594	678	130494	124560	124379	140304	71	137	185	213	114	129	36694	41622	36479	39073	12	40	49	53	124	133	21085	22157	25652	26897	8	25	5.04627e-06	3.40817e-05
	350359	350574		+	STM14_0359	STM14_0359	putative cytoplasmic protein	28	37	14	17	5582	7028	4537	5541	9	26	19	15	14	17	4704	3651	3077	3610	8	17	11	9	4	4	2202	1908	1322	1381	2	7	1	4	2	4	818	1888	579	851	1	4	3.80867e-06	1
	351297	350578		-	STM14_0360	STM14_0360	SapA-like protein	587	624	313	333	113455	116469	100964	103429	53	150	350	359	489	462	85235	85332	102578	95643	66	128	513	518	304	316	101702	100994	96758	95892	40	137	108	109	405	401	46646	45576	83728	81061	30	89	0.000128692	0.000684478
	351450	351322		-	STM14_0361	STM14_0361	hypothetical protein	1	1	0	0	233	236	2	18	0	0	1	1	0	0	246	304	15	164	0	1	0	0	0	0	127	136	241	32	0	1	0	0	0	1	0	44	23	306	0	0	0.164735	1
	352035	351628		-	STM14_0362	STM14_0362	VirG-like protein	76	61	38	35	14817	11478	12368	11044	10	30	69	57	59	74	16881	13571	12483	15482	18	35	63	86	47	37	12612	16798	15031	11437	10	34	31	22	64	52	13355	9285	13285	10589	8	28	0.266354	0.623495
352099			352302	+	STnc1030	-	sRNA	162	179	310	340	31306	33436	100034	105302	99	330	160	154	223	238	38888	36585	46761	49269	110	210	502	506	269	269	99612	98642	85721	81466	134	447	558	542	140	130	239728	225225	29070	26312	133	637	6.47666e-10	6.65988e-09
	352227	352120		-	STM14_0363	STM14_0363	hypothetical protein	7	8	10	12	1428	1501	3418	3731	7	23	7	11	4	7	1805	2829	909	1510	8	16	11	15	12	9	2272	3067	3849	3005	8	28	11	8	3	6	4969	3441	691	1281	5	24	0.000866732	1
352307			352260	-	STnc1040	-	sRNA	3	3	4	4	711	637	1421	1257	6	20	2	2	2	1	509	511	537	208	4	9	4	5	3	4	885	1122	1167	1239	6	22	4	3	1	2	1777	1399	225	434	4	19	1.36122e-07	1
	353173	352406		-	yafV	STM14_0364	hypothetical protein	203	225	115	122	39277	42118	37078	38070	18	50	161	179	220	229	39248	42442	46206	47579	29	57	188	170	87	97	37375	33194	27959	29670	12	41	61	76	214	256	26339	31926	44181	51711	17	50	0.891088	1
	355726	353282		-	fadE	STM14_0365	acyl-CoA dehydrogenase	232	260	121	148	44886	48637	39251	46103	6	18	220	224	238	245	53589	53314	49922	50827	10	21	270	270	146	120	53619	52639	46684	36545	5	19	145	161	285	288	62345	67000	58876	58326	7	25	0.244263	1
	355966	356544		+	gmhA	STM14_0366	phosphoheptose isomerase	939	937	604	622	181494	174778	194931	192782	111	321	808	792	947	876	196470	187832	198290	181271	171	329	1002	1027	634	614	198566	199953	201623	186032	100	339	590	524	1031	1173	253408	218117	212827	236808	122	397	0.000534539	0.00251286
	356757	357524		+	yafJ	STM14_0367	putative glutamine amidotransferase	555	507	279	308	107412	94520	90078	95595	44	126	348	337	427	408	84723	80071	89475	84592	57	110	453	512	284	302	89861	99825	90479	91452	35	120	194	223	440	496	83253	92974	90951	100249	37	119	0.00262738	0.0104856
	358235	357495		-	yafK	STM14_0368	putative periplasmic protein	375	347	167	175	72632	64785	53982	54436	30	82	70	70	109	109	17136	16628	22879	22642	14	26	312	344	199	210	61884	67020	63503	63749	25	86	43	45	135	137	18514	18786	28040	27766	10	31	3.74513e-99	3.14316e-97
	358485	359540		+	dinP	STM14_0369	DNA polymerase IV	135	123	54	63	26187	23007	17626	19582	7	20	111	121	135	107	27196	28687	28375	22214	13	25	125	119	70	65	24935	23272	22332	19751	6	21	76	66	127	118	32896	27801	26386	23933	7	26	0.949672	1
	360888	361502		+	prfH	STM14_0371	peptide chain release factor-like protein	28	27	19	13	5415	5109	6122	4147	2	8	21	15	24	15	5170	3720	5225	3291	3	7	31	34	18	31	6194	6696	5927	9600	3	11	19	18	16	22	8428	7797	3323	4615	2	9	0.00574317	1
	363115	361658		-	pepD	STM14_0372	aminoacyl-histidine dipeptidase	3470	3551	1927	1800	670686	661958	621147	557767	153	430	3000	3143	3331	3501	729373	745069	697491	724579	257	496	3425	3643	1991	2127	678695	709192	633244	644066	135	456	1128	1164	4412	4576	484083	483671	910005	923796	168	480	0.0227823	0.0715962
	363364	363822		+	gpt	STM14_0373	xanthine-guanine phosphoribosyltransferase	713	670	447	425	137924	124983	144132	131681	102	293	167	154	244	219	40637	36517	51181	45415	49	94	672	691	511	581	133229	134536	162661	176037	94	330	125	125	286	231	53622	51939	59086	46688	35	115	1.51175e-61	8.13919e-60
	363911	365155		+	frsA	STM14_0374	fermentation/respiration switch protein	754	752	398	419	145790	140236	128306	129942	38	109	750	740	789	784	182512	175618	165275	162400	71	137	719	658	390	403	142480	128191	124289	122106	30	103	282	310	798	853	121195	128844	164606	172361	38	117	0.225121	0.539052
	365213	365614		+	crl	STM14_0375	DNA-binding transcriptional regulator Crl	1144	1175	544	557	221089	219186	175371	172633	177	490	1155	1160	1071	1148	280932	275011	224395	237608	325	633	1181	1176	619	690	234167	229094	196968	209000	161	540	449	495	1255	1313	192839	205719	258948	265105	188	573	0.159601	0.398097
	366717	365665		-	phoE	STM14_0376	outer membrane phosphoporin protein E	22	23	14	16	4442	4441	4663	5087	1	4	15	11	21	10	3686	2789	4588	2241	1	3	20	22	15	15	4156	4436	4843	4680	1	4	22	13	24	21	9770	5513	4996	4357	1	5	0.000176701	1
	366935	366783		-	STM14_0377	STM14_0377	conserved hypothetical protein	0	0	0	0	0	83	0	0	0	0	0	0	0	0	0	127	0	0	0	0	0	0	0	0	0	0	202	0	0	0	0	0	0	0	0	0	0	0	0	0	0.118742	1
	367000	368103		+	proB	STM14_0378	gamma-glutamyl kinase	791	846	522	501	152883	157725	168504	155430	50	143	506	559	681	700	123132	132635	142746	145026	64	123	810	815	558	586	160492	158744	177534	177458	44	152	229	253	751	806	98633	105221	155087	162692	39	118	9.67691e-07	7.15365e-06
	368115	369365		+	proA	STM14_0379	gamma-glutamyl phosphate reductase	704	772	483	470	136164	144024	155795	145691	40	116	593	600	585	615	144209	142431	122668	127349	55	107	793	788	470	515	157182	153379	149421	156087	36	123	266	271	698	776	114259	112624	144053	156631	34	105	3.94277e-05	0.000234389
369481			369556	+	thrW	STM14_0380	tRNA	64	77	47	43	12472	14455	15406	13576	63	183	41	49	63	71	10162	11824	13289	14699	86	164	90	99	54	73	17897	19273	17231	22169	73	251	46	50	61	55	19899	21132	12606	11139	58	213	0.000120039	0.000643858
	370682	369882		-	STM14_0381	STM14_0381	IS3 transposase	14	7	10	14	2714	1319	3224	4346	1	3	11	13	9	9	2735	3277	2034	1951	1	3	15	16	4	7	3023	3302	1352	2141	0	3	11	14	10	6	5058	5837	2111	1251	1	4	0.0443581	1
	371424	371747		+	STM14_0383	STM14_0383	putative cytoplasmic protein	2127	2232	955	973	411234	416175	307992	301609	405	1108	2436	2434	2884	3075	592203	577040	603857	636293	967	1859	2239	2284	1047	1079	443634	444625	333073	326851	364	1194	1176	1259	3489	3551	504565	523236	719619	716844	630	1901	0.416386	0.90423
	371989	373326		+	STM14_0384	STM14_0384	putative permease	11	14	9	2	2168	2692	3017	832	0	1	9	15	24	17	2192	3725	5125	3531	1	2	10	18	3	9	2094	3594	1167	2798	0	1	8	11	23	36	3636	4903	4919	7278	1	3	0.0141305	1
	373458	374879		+	STM14_0385	STM14_0385	isopropylmalate isomerase large subunit	34	32	20	22	6689	5986	6638	6897	1	4	39	34	18	34	9665	8061	3820	7069	2	5	43	38	19	13	8572	7452	6198	3966	1	4	9	17	33	43	4068	7267	6896	8805	1	4	0.346111	1
	374881	375507		+	STM14_0386	STM14_0386	putative 3-isopropylmalate isomerase	16	16	10	10	3235	2986	3398	3130	1	5	14	15	13	16	3538	3615	2742	3467	2	5	15	12	4	9	3017	2507	1354	2995	1	3	6	8	17	12	2751	3383	3696	2526	1	4	0.39466	1
	375522	376400		+	STM14_0387	STM14_0387	putative fumarylacetoacetate hydrolase	27	28	15	17	5231	5354	5003	5354	2	5	20	21	26	29	5018	4993	5460	6056	3	6	39	32	17	25	7808	6372	5671	7830	2	7	11	11	32	20	5033	4930	6665	4127	1	5	0.203992	1
	376400	377314		+	STM14_0388	STM14_0388	putative hydrolase/acyltransferase	42	41	17	21	8180	7698	5697	6566	2	7	38	38	59	58	9251	9057	12376	12095	6	11	46	44	22	22	9286	8733	7171	6781	2	8	25	15	43	52	10772	6497	8891	10586	3	10	0.0397061	1
377322			377401	+	STnc3270	-	sRNA	10	5	5	4	2028	1078	1656	1282	6	18	7	2	4	7	1919	495	948	1507	7	15	7	7	5	7	1574	1386	1792	2144	6	21	5	4	9	9	2294	1744	1922	1878	7	24	0.0393726	1
	377348	378313		+	STM14_0389	STM14_0389	putative transcriptional regulator	95	84	46	68	18465	15713	14988	21365	6	18	88	57	64	82	21459	13597	13472	17005	8	16	109	104	74	62	21642	20361	23726	19042	6	21	42	50	93	103	18052	20896	19334	20914	6	20	0.000137504	1
	378530	378258		-	STM14_0390	STM14_0390	putative cytoplasmic protein	26	27	10	19	5068	5121	3435	6064	6	18	12	16	18	32	3112	3989	3773	6640	8	16	7	10	6	5	1493	2058	1984	1688	1	6	2	4	2	6	891	1953	523	1292	1	4	0.0234474	1
	379221	379619		+	STM14_0391	STM14_0391	putative outer membrane protein	8	2	1	0	1605	529	563	255	0	1	3	6	4	2	959	1426	851	472	1	2	5	3	0	2	1036	752	292	652	0	1	0	0	3	7	287	312	724	1550	0	1	0.370559	1
	380424	379666		-	stbE	STM14_0392	putative fimbrial chaparone	17	32	14	12	3311	6026	4574	3948	2	5	12	12	8	23	3016	2846	1787	4817	2	4	27	28	13	19	5398	5503	4275	6007	2	6	9	6	10	11	3995	2501	2251	2225	1	3	0.000117615	1
	381715	380390		-	stbD	STM14_0393	putative fimbrial usher	56	46	29	25	10846	8595	9442	7790	2	6	21	21	33	31	5266	5067	6931	6548	2	4	41	59	35	31	8176	11513	11197	9608	2	7	15	14	39	25	6636	6020	8203	5221	1	4	2.37538e-10	1
	384287	381720		-	stbC	STM14_0394	putative fimbrial usher	46	51	32	42	9080	9664	10535	13283	1	4	40	35	53	43	9840	8305	11157	9053	1	3	49	64	27	38	9810	12591	8899	11803	1	4	22	32	36	38	9479	13496	7481	7725	1	3	0.000342673	1
	385032	384271		-	stbB	STM14_0395	putative fimbrial chaperone	1	0	2	2	365	145	672	803	0	0	1	0	2	0	471	224	469	21	0	0	3	1	2	2	666	251	687	607	0	0	0	0	0	0	49	0	142	161	0	0	0.008915	1
	385630	385094		-	stbA	STM14_0396	putative fimbrial major subunit	1	1	0	0	379	212	226	276	0	0	0	2	0	2	167	661	42	413	0	0	0	3	0	0	0	755	0	0	0	0	0	1	0	0	119	548	172	0	0	0	0.610764	1
	385843	385733		-	STM14_0397	STM14_0397	hypothetical protein	0	0	0	0	18	29	0	0	0	0	0	1	0	0	0	260	0	0	0	0	0	0	0	0	0	0	0	0	0	0	0	0	0	0	0	0	21	0	0	0	3.02053e-22	1
	386264	387028		+	STM14_0398	STM14_0398	putative inner membrane protein	113	122	54	55	21924	22801	17674	17211	9	26	92	63	82	91	22577	15109	17237	18872	12	24	34	50	25	23	6933	9924	8028	6994	3	10	8	16	29	31	3606	6904	5992	6435	2	7	0.000262568	1
	387001	387501		+	STM14_0399	STM14_0399	putative periplasmic protein	42	38	20	23	8140	7221	6581	7365	5	14	30	23	35	36	7474	5518	7385	7461	7	13	32	23	12	7	6354	4507	3889	2259	2	8	10	12	13	9	4706	5045	2781	1870	1	7	0.0139129	1
387588			387683	+	STnc1700	-	sRNA	0	1	0	0	99	331	0	35	0	1	1	0	2	0	333	0	438	168	1	2	0	0	0	0	0	136	0	107	0	0	0	0	0	1	131	241	16	231	0	1	0.00661488	1
	387801	389375		+	STM14_0400	STM14_0400	hypothetical protein	105	144	68	63	20381	26931	22220	19703	5	14	81	57	70	85	19703	13564	14784	17670	5	10	127	132	61	54	25195	25831	19597	16599	4	13	36	50	82	71	15496	21067	17046	14481	3	10	3.26603e-11	1
	389475	390218		+	STM14_0401	STM14_0401	putative response regulator	225	251	141	154	43612	46898	45745	47869	21	61	148	173	166	156	35975	41083	34861	32379	25	48	223	245	111	124	44307	47720	35572	37732	16	55	122	85	172	179	52648	35639	35495	36180	15	53	5.05869e-05	0.000294291
	390191	390679		+	STM14_0402	STM14_0402	putative inner membrane protein	56	52	27	38	10913	9731	8974	11793	7	21	34	45	45	35	8475	10894	9473	7341	9	18	40	59	28	33	8057	11629	9178	10112	5	19	25	24	42	41	10934	10181	8805	8312	5	19	0.000121017	1
	390939	390802		-	STM14_0403	STM14_0403	hypothetical protein	1	3	0	0	286	679	259	0	0	2	0	0	1	0	0	203	259	91	0	1	0	2	1	1	81	558	341	465	0	2	0	0	0	0	0	318	86	84	0	0	0.000171127	1
	391081	391605		+	STM14_0404	STM14_0404	putative outer membrane protein	61	89	75	92	11907	16675	24456	28770	12	38	4	8	4	4	973	2057	961	915	1	2	42	42	27	38	8346	8287	8897	11715	5	17	5	4	3	6	2310	1774	753	1211	0	2	0	0
	391749	392390		+	STM14_0405	STM14_0405	putative response regulator	22	14	30	24	4256	2624	9760	7673	2	9	4	5	4	3	1079	1326	961	722	0	1	10	11	19	10	1999	2286	6134	3066	1	5	1	2	3	3	496	1131	656	627	0	1	2.21612e-129	1
	392401	392625		+	STM14_0406	STM14_0406	putative inner membrane protein	8	9	6	12	1661	1820	2214	3908	3	10	1	1	0	0	339	337	2	0	0	0	3	12	5	9	669	2481	1709	2753	2	8	2	2	0	4	1026	1134	81	891	0	3	0	1
	392683	393042		+	STM14_0407	STM14_0407	putative outer membrane lipoprotein	39	51	37	40	7646	9681	11935	12404	9	28	20	26	27	29	5063	6284	5858	6135	8	16	33	41	23	25	6631	7994	7386	7860	6	20	2	12	20	20	1136	5295	4268	4121	3	10	3.12549e-16	1
	394569	393112		-	STM14_0408	STM14_0408	outer membrane efflux-like protein	12	8	6	7	2356	1559	2064	2205	0	1	3	5	6	8	904	1225	1394	1665	0	0	8	8	2	9	1586	1672	667	2883	0	1	8	7	6	9	3489	3185	1237	1966	0	1	8.69449e-05	1
	397753	394586		-	STM14_0409	STM14_0409	putative cation efflux system protein	12	12	18	8	2479	2353	6083	2682	0	1	15	9	13	19	3682	2165	2733	4071	0	0	11	22	13	19	2339	4451	4188	5932	0	1	9	5	18	21	4258	2151	3757	4265	0	1	0.0995965	1
	398955	397750		-	STM14_0410	STM14_0410	putative cation efflux pump	4	6	4	1	861	1255	1299	351	0	0	3	5	6	4	853	1200	1289	991	0	0	0	0	2	0	160	151	902	223	0	0	1	1	0	6	750	430	179	1299	0	0	0.741178	1
	399120	399233		+	STM14_0411	STM14_0411	hypothetical protein	0	0	0	0	0	113	0	16	0	0	0	0	0	0	11	0	0	0	0	0	0	0	0	0	9	0	0	0	0	0	0	0	0	0	0	335	0	2	0	0	1	1
	399253	401541		+	STM14_0412	STM14_0412	putative cation transport ATPase	74	69	32	24	14349	12977	10428	7537	1	4	45	53	74	50	11043	12799	15554	10503	2	5	66	53	27	50	13136	10381	8735	15426	1	5	22	24	80	61	9847	10157	16635	12410	1	5	0.116197	1
	401553	402017		+	STM14_0413	STM14_0413	putative transcriptional regulator	34	42	25	27	6647	7895	8347	8650	5	16	27	29	42	36	6780	6894	8840	7549	8	16	36	33	29	29	7315	6486	9531	9006	4	17	12	14	38	37	5150	5846	7960	7645	4	14	0.00883753	1
	402095	402289		+	STM14_0414	STM14_0414	putative copper chaperone	29	34	15	13	5637	6373	4855	4051	9	26	15	17	26	32	3726	4085	5486	6681	13	25	25	29	18	17	5025	5811	5792	5216	8	28	13	9	20	29	5606	3848	4202	5948	7	25	0.0701291	1
	402243	402422		+	STM14_0415	STM14_0415	putative metal-binding transport protein	6	10	2	4	1308	1930	938	1259	2	7	1	4	6	7	288	1126	1461	1545	3	6	5	6	7	4	1168	1261	2283	1255	2	8	7	2	6	7	3014	998	1338	1548	2	9	0.0564062	1
	402582	403835		+	STM14_0416	STM14_0416	putative inner membrane protein	28	27	26	32	5596	5104	8689	10111	1	5	56	40	47	58	13623	9554	10008	12058	4	9	43	35	32	34	8661	6932	10329	10551	2	7	27	47	66	56	11951	19814	13754	11425	3	11	0.0394068	1
	404024	405982		+	mod	STM14_0417	DNA methylase	820	703	441	495	158645	131138	142233	153588	26	74	705	716	689	736	171444	169819	144326	152379	41	81	797	839	530	529	157974	163432	168507	160477	24	83	278	312	788	874	119577	130008	162643	176413	24	75	0.00974085	0.0338557
	405989	408964		+	res	STM14_0418	DNA restriction enzyme	984	1040	687	722	190326	194024	221395	223867	23	69	1198	1317	1330	1364	291303	312303	278501	282422	50	97	1154	1156	768	801	228726	225182	244388	242739	23	79	619	617	1573	1714	265875	256689	324456	346087	32	100	0.494082	1
	409084	409218		+	STM14_0419	STM14_0419	hypothetical protein	11	10	5	2	2226	1920	1693	874	4	12	0	1	1	2	156	286	252	577	1	2	7	7	2	2	1563	1507	808	652	2	8	2	2	2	0	955	984	479	116	1	4	8.25904e-51	1
	409237	409118		-	STM14_0420	STM14_0420	hypothetical protein	0	0	0	0	172	185	0	96	0	0	0	2	1	1	44	658	310	213	1	2	0	0	0	0	61	104	132	0	0	0	1	0	1	0	735	85	306	45	0	2	1.03827e-05	1
	409241	409342		+	STM14_0421	STM14_0421	putative cytoplasmic protein	21	15	4	4	4071	2947	1519	1381	9	24	3	1	1	4	915	440	404	904	3	6	13	17	3	2	2678	3450	1252	835	6	20	1	3	3	0	704	1302	708	109	1	6	1.31328e-31	1
	409459	410862		+	STM14_0422	STM14_0422	cytochrome BD2 subunit I	88	99	32	38	17063	18588	10511	11929	3	10	10	11	24	33	2632	2798	5078	6978	1	3	89	86	22	35	17717	16874	7245	10876	2	9	10	6	28	26	4607	2781	5846	5397	1	3	1.09344e-68	1
	410859	411869		+	STM14_0423	STM14_0423	cytochrome BD2 subunit II	95	93	45	43	18465	17496	14639	13478	5	15	36	36	55	56	8989	8730	11515	11717	5	10	97	90	36	23	19258	17531	11461	7057	4	13	27	26	63	47	11685	10921	13031	9492	3	11	4.74921e-15	1
	411886	412110		+	STM14_0424	STM14_0424	putative cytoplasmic protein	12	15	8	9	2447	2954	2743	3009	4	12	5	3	7	8	1250	925	1588	1740	3	6	15	16	10	7	2996	3150	3275	2192	3	12	7	5	15	11	3174	2354	3110	2355	3	12	5.65795e-10	1
	412206	413210		+	STM14_0425	STM14_0425	putative transcriptional regulator	123	130	66	68	23933	24261	21484	21294	8	22	53	73	76	61	12896	17421	15988	12697	7	14	102	130	57	51	20349	25457	18278	15727	6	19	68	52	68	64	29391	21975	14035	13017	5	19	7.49479e-16	1
	413356	415464		+	foxA	STM14_0426	ferrioxamine receptor	76	59	45	52	14710	11021	14802	16292	2	6	33	23	51	61	8219	5678	10772	12679	2	4	79	69	42	59	15697	13539	13478	18115	2	7	32	44	53	66	13790	18600	11015	13491	1	6	1.74873e-13	1
	416137	415505		-	yahN	STM14_0427	putative transport protein	183	194	93	104	35545	36293	30006	32290	18	52	172	188	238	256	41859	44772	49947	53067	39	74	187	189	99	105	37082	36915	31531	31869	16	54	100	112	278	264	43245	46578	57353	53362	25	79	0.00263197	0.0104966
	416369	416644		+	yahO	STM14_0428	hypothetical protein	258	277	70	71	49978	51752	22680	22239	51	132	75	86	93	99	18398	20422	19516	20620	37	71	271	252	73	78	53819	49225	23244	23811	43	135	39	32	81	89	16896	13349	16769	17992	18	58	3.91213e-25	8.78996e-24
	418405	416780		-	prpR	STM14_0429	prp operon regulator	293	300	130	150	56810	55927	41948	46658	11	30	86	105	100	96	21030	24976	20940	19987	6	13	301	322	162	153	59682	62852	51559	46499	10	33	107	94	100	128	46000	39067	20776	25928	5	20	1.59279e-44	1
	418467	418640		+	STM14_0430	STM14_0430	hypothetical protein	0	0	0	0	75	15	0	0	0	0	0	0	0	0	0	0	84	0	0	0	0	0	0	0	36	51	0	0	0	0	0	0	0	0	0	0	6	79	0	0	0.799324	1
	418670	419557		+	prpB	STM14_0431	2-methylisocitrate lyase	901	906	52	43	174172	168900	16853	13503	45	105	49	45	72	72	12143	10734	15172	15100	7	14	1080	1043	49	61	214093	203033	15590	18690	45	127	16	9	60	58	7147	4049	12578	11849	3	10	0	0
419670			419598	-	STnc3280	-	sRNA	0	0	0	0	102	153	78	0	0	1	0	0	0	1	173	153	105	301	1	2	1	1	1	1	322	337	435	428	1	5	1	0	0	0	680	259	94	44	0	3	0.00378072	1
	419680	420849		+	prpC	STM14_0432	methylcitrate synthase	1160	1202	45	50	224265	224165	14648	15725	44	102	77	61	105	126	18862	14656	21991	26151	9	17	1085	1166	38	56	215063	227068	12085	16993	35	100	19	27	84	74	8342	11436	17469	14999	3	11	0	0
	420889	422340		+	prpD	STM14_0433	2-methylcitrate dehydratase	1683	1665	63	83	325276	310497	20457	25889	51	117	96	125	194	173	23439	29780	40674	35964	11	22	1852	1873	77	104	367041	364749	24481	31548	48	135	33	45	197	167	14213	18951	40733	33757	6	18	1.21695e-256	1.87706e-254
	422381	424267		+	prpE	STM14_0434	propionyl-CoA synthetase	2090	2144	94	97	404035	399702	30509	30174	49	114	138	112	233	213	33570	26655	48853	44237	10	20	2274	2355	105	128	450654	458544	33564	39016	46	130	63	54	222	202	27323	22632	45824	40813	6	18	0	0
	425345	424371		-	hemB	STM14_0435	delta-aminolevulinic acid dehydratase	960	973	541	532	185677	181393	174596	165064	64	181	855	867	974	986	207994	205584	204029	204107	109	210	889	868	511	554	176190	168970	162727	167839	51	173	393	386	1094	1241	168865	160420	225669	250648	68	206	0.0209603	0.0664558
[truncated: 5,249 more rows]
[truncated: 10 more columns]
